# Supplementary material for: Moths passing in the night: Phenological and genomic divergences within a forest pest complex
Source: Evol Appl. 2022 Jan 11;15(1):166–80. doi: 10.1111/eva.13338 (PMC8792478; doi:10.1111/eva.13338)
Supplement: Supplementary file 2 — Table S1‐S10 [file EVA-15-166-s002.xlsx]

## Sheet: 1_Location_Details
Supplemental info II for:
Moths passing in the night: phenological and genomic divergences within a forest pest complex
Supplemental Table 1. Collection location details. Climate data calculated using weather stations reported in Suppl. Table 4.
MAT = Mean Annual Tempterature (°C), MAP = Mean Annual Precipitation (mm), DD>5 = Degree Days above 5°C
Collection location	Latitude	Longitude	Elevation (m)	MAT 2017	MAT 2018	MAP 2017	MAP 2018	DD>5 2017	DD>5 2018
a. Clearwater, BC	51.71	-120.033	715	6.68	6.97	33.53	Missing	1806.34	1691.57
b. Vavenby, BC	51.6845	-119.663	832	6.42	6.66	38.93	43.47	1681.19	1592.75
c. McBride, BC	53.2864	-120.2	853	-1.38	0.1*	NA	NA	585.42	524.81*
d. Wildhorse Lake, AB	53.2719	-117.791	1149	3.48	2.73	46.53†	59.42†	1394.2	1270.36
e. Obed Lake, AB	53.5535	-117.154	1136	2.21	2.26	61.35†	60.98†	1368.78	1288.14
f. Pembina Forks, AB	52.9693	-116.618	1347	0.8	0.86	68.98	68.15	903.51	832.19
g. Nordegg, AB	52.4878	-116.07	1317	2.3	2.08	49.4	54.91	1209.73	1102.59
h. Crimson Lake, AB	52.4506	-115.015	968	2.6	1.58	38.9	35.1	1383.84	1254.3
i. Red Lodge, AB	51.946	-114.238	983	4.13	3.12	30.45	28.58	1710.64	1570.51
j. Elk Island, AB	53.6355	-112.935	720	3.27	2.45	37.21	32.26	1619.81	1526.68
*data from Jan to Oct, †data from May to Oct

## Sheet: 2_2017_Coll's
Supplemental Table 2. Calendar dates (number of days since January 1st) for all 2017 field collections.
Collection locations are as in Fig. 1. Unitraps were installed during the first visit (V2) and removed on the final date indicated (V8 or V9).
Collection location	V2	V3	V4	V5	V6	V7	V8	V9
a. Clearwater, BC	168	178	188	198	208	218	228	237
b. Vavenby, BC	167	177	187	197	207	217	227	236
d. Wildhorse Lake, AB	168	178	188	198	208	218	228	-
e. Obed Lake, AB	168	178	188	198	208	218	228	-
f. Pembina Forks, AB	166	176	186	196	206	216	226	229
g. Nordegg, AB	166	176	186	196	206	216	226	229
h. Crimson Lake, AB	165	175	185	195	205	215	225	229
i. Red Lodge, AB	165	175	185	195	205	215	225	229
j. Elk Island, AB	164	174	184	194	204	214	224	235

## Sheet: 3_2018_Coll's
Supplemental Table 3. Calendar dates (number of days since January 1st) for all 2018 field collections. Collection locations are as in Fig. 1.
Unitraps and HOBO data loggers were installed during the first visit (V1) and removed on the final visit (V10), except at Elk Island (*).
Collection location	V1	V2	V3	V4	V5	V6	V7	V8	V9	V10
a. Clearwater, BC	155	165	175	186	195	205	215	225	235	245
b. Vavenby, BC	155	165	175	186	195	205	215	225	235	245
c. McBride, BC	156	166	176	187	196	206	216	226	236	246
d. Wildhorse Lake, AB	156	166	176	187	196	206	216	226	236	246
e. Obed Lake, AB	156	166	176	187	196	206	216	226	236	246
f. Pembina Forks, AB	154	164	174	184	194	204	214	224	234	244
g. Nordegg, AB	154	164	174	184	194	204	214	224	234	244
h. Crimson Lake, AB	153	163	173	183	193	203	213	223	233	243
i. Red Lodge, AB	153	163	173	183	193	203	213	223	233	243
j. Elk Island, AB	152	162	172*	182	192	202	212	222	232	242

## Sheet: 4_Weather_Stations
Supplemental Table 4. Summary of weather stations near each locality. Collection locations are as in Fig. 1.
Distance between station and collection location calculated using a line between the two points. Distances are rounded to nearest km.
Closest weather station match in bold, determined using Wilcoxon-Mann-Whitney test.
Collection location	Nearest weather station(s)	Distance (km)	Database, URL
a. Clearwater, BC	Clearwater Auto	7 km	Government of Canada Historical Climate Data, http://climate.weather.gc.ca/historical_data/search_historic_data_e.html
b. Vavenby, BC	Vavenby	14 km	Government of Canada Historical Climate Data
c. McBride, BC	McBride Mountain Station	8 km	Pacific Climate Impacts Consortium - BC Station Data, https://data.pacificclimate.org/portal/pcds/map/
d. Wildhorse Lake, AB	Entrance Auto	13 km	Alberta Climate Information Service, https://agriculture.alberta.ca/acis/alberta-weather-data-viewer.jsp
e. Obed Lake, AB	Edson	46 km	Alberta Climate Information Service
	Entrance Auto	41 km	Alberta Climate Information Service
	Schwartz Creek Auto	45 km	Alberta Climate Information Service
f. Pembina Forks, AB	Elk River Auto	51 km	Alberta Climate Information Service
	Luscar Creek	49 km	Alberta Climate Information Service
	Schwartz Creek Auto	50 km	Alberta Climate Information Service
g. Nordegg, AB	Nordegg	2 km	Alberta Climate Information Service
h. Crimson Lake, AB	Rocky Mountain House	8 km	Alberta Climate Information Service
i. Red Lodge, AB	Dickson Dam	12 km	Alberta Climate Information Service
j. Elk Island, AB	Elk Island Nat Park	7 km	Alberta Climate Information Service

## Sheet: 5_Logger_Station
Supplemental Table 5. Summary of HOBO data logger and weather station temperature records used to calculate temperature correction factors.
Collection locations are as in Fig. 1. Median temperature refers to the period that loggers were present at the location.
WMW = Wilcoxon-Mann-Whitney test. Bold p-value indicates significant difference between logger and weather station temperatures. r = effect size.
Collection Location	Distance between	Daily high temperatures			Daily low temperatures
	location &	Median temperature (°C)		WMW test results	Median temperature (°C)		WMW test results
	weather station	location	station		location	station
a. Clearwater, BC	7 km	22.9	26.5	U = 2856, p = 0.0013, r = 0.23	11.3	10	U = 5162, p < 0.001, r = 0.24
b. Vavenby, BC	14 km	21.1	25.5	U = 2229, p < 0.001, r = 0.34	9.1	10	U = 3233, p = 0.097, r = 0.098
c. McBride, BC	8 km	18.2	12.9	U = 6077, p < 0.001, r = 0.48	9.9	5.9	U = 5969, p < 0.001, r = 0.46
d. Wildhorse Lake, AB	13 km	19.7	22.1	U = 2890, p = 0.0037, r = 0.20	8.5	7.1	U = 4914, p = 0.0021, r = 0.22
e. Obed Lake, AB	45 km	22.5	21.1	U = 4264, p = 0.25, r = 0.052	7.7	8.4	U = 3392, p = 0.16, r = 0.076
f. Pembina Forks, AB	49 km	21.7	18.6	U = 5043, p = 0.0016, r = 0.22	3.9	3.6	U = 4096, p = 0.69, r = 0.038
g. Nordegg, AB	2 km	21.6	20.8	U = 4111, p = 0.48, r = 0.0037	5.1	5.4	U = 3698, p = 0.61, r = 0.02
h. Crimson Lake, AB	8 km	23.1	22.9	U = 3950, p = 0.98, r = 0.15	7.1	6	U = 4685, p = 0.035, r = 0.13
i. Red Lodge, AB	12 km	24.5	24.5	U = 3863, p = 0.78, r = 0.057	7.5	9.4	U = 2488, p < 0.001, r = 0.31
j. Elk Island, AB	7 km	24.2	24.4	U = 2519, p = 0.56, r = 0.012	10.2	10.3	U = 2389, p = 0.97, r = 0.16

## Sheet: 6_All_Coll's
Supplemental Table 6. Summary of all collected Choristoneura. Collection locations are as in Fig. 1.
Collection location	2017 collected Choristoneura	2018 collected Choristoneura	Total collected Choristoneura
a. Clearwater, BC	27	996	1023
b. Vavenby, BC	31	3585	3616
c. McBride, BC	-	794	794
d. Wildhorse Lake, AB	5	111	116
e. Obed Lake, AB	14	63	77
f. Pembina Forks, AB	110	114	224
g. Nordegg, AB	126	98	224
h. Crimson Lake, AB	47	90	137
i. Red Lodge, AB	584	1299	1883
j. Elk Island, AB	67	126	193
all locations	1011	7276	8287

## Sheet: 7_Genotyped_Coll's
Supplemental Table 7. Summary of genotyped Choristoneura. Removed = Y indicates the specimen was removed from the dataset due to >30% missing genetic data, or because it was intentionally re-sequenced to check for run effects (labelled “reseq”).
Removed specimens were not assigned University of Alberta Strickland Museum (UASM) accession numbers.
ID	UASM #	Collection Location	Province	Collector	Date Collected	Latitude	Longitude	Taxon Identity	Life Stage	Method	Sex	Removed
11625	-	Red Lodge PP	AB	TD Nelson	2017-07-14	51.946	-114.238	-	Adult	Unitrap	Male	Y
11632	391501	Nordegg	AB	TD Nelson	2017-07-15	52.4878	-116.07	Choristoneura fumiferana	Adult	Unitrap	Male	N
11637	391502	Pembina Forks	AB	TD Nelson	2017-07-15	52.9693	-116.618	Choristoneura fumiferana	Adult	Unitrap	Male	N
11643	391503	Crimson Lake PP	AB	TD Nelson	2017-07-14	52.4506	-115.015	Choristoneura fumiferana	Adult	Unitrap	Male	N
11645	391504	Vavenby	BC	TD Nelson	2017-07-16	51.6845	-119.663	Choristoneura occidentalis biennis	Adult	Unitrap	Male	N
11647	391505	Nordegg	AB	TD Nelson	2017-07-25	52.4878	-116.07	Choristoneura occidentalis biennis	Adult	Unitrap	Male	N
11654	391506	Wildhorse Lake PRA	AB	TD Nelson	2017-07-27	53.2719	-117.791	Choristoneura occidentalis occidentalis	Adult	Unitrap	Male	N
11658	391507	Clearwater	BC	TD Nelson	2017-07-27	51.71	-120.033	Choristoneura occidentalis occidentalis	Adult	Unitrap	Male	N
11661	391508	Clearwater	BC	TD Nelson	2017-07-17	51.71	-120.033	Choristoneura occidentalis occidentalis	Adult	Unitrap	Male	N
11628	391509	Red Lodge PP	AB	TD Nelson	2017-07-14	51.946	-114.238	Choristoneura fumiferana	Adult	Unitrap	Male	N
11629	391510	Nordegg	AB	TD Nelson	2017-07-15	52.4878	-116.07	Choristoneura fumiferana	Adult	Unitrap	Male	N
11630	391511	Nordegg	AB	TD Nelson	2017-07-15	52.4878	-116.07	Choristoneura fumiferana	Adult	Unitrap	Male	N
11631	391512	Nordegg	AB	TD Nelson	2017-07-15	52.4878	-116.07	Choristoneura fumiferana	Adult	Unitrap	Male	N
11633	391513	Nordegg	AB	TD Nelson	2017-07-15	52.4875	-116.071	Choristoneura fumiferana	Adult	Unitrap	Male	N
11634	391514	Pembina Forks	AB	TD Nelson	2017-07-15	52.9689	-116.618	Choristoneura fumiferana	Adult	Unitrap	Male	N
11635	391515	Pembina Forks	AB	TD Nelson	2017-07-15	52.9689	-116.618	Choristoneura fumiferana	Adult	Unitrap	Male	N
11639	391516	Pembina Forks	AB	TD Nelson	2017-07-15	52.9689	-116.618	Choristoneura fumiferana	Adult	Unitrap	Male	N
11640	391517	Crimson Lake PP	AB	TD Nelson	2017-07-14	52.4502	-115.014	Choristoneura fumiferana	Adult	Unitrap	Male	N
11641	391518	Crimson Lake PP	AB	TD Nelson	2017-07-14	52.4504	-115.014	Choristoneura fumiferana	Adult	Unitrap	Male	N
11653	391519	Pembina Forks	AB	TD Nelson	2017-07-25	52.9689	-116.618	Choristoneura fumiferana	Adult	Unitrap	Male	N
11657	391520	Vavenby	BC	TD Nelson	2017-07-26	52.9689	-116.618	Choristoneura occidentalis biennis	Adult	Unitrap	Male	N
11660	391521	Crimson Lake PP	AB	TD Nelson	2017-07-24	52.4506	-115.015	Choristoneura fumiferana	Adult	Unitrap	Male	N
11662	391522	Near Elk Island NP	AB	TD Nelson, S Bishop	2017-07-13	53.6355	-112.935	Choristoneura fumiferana	Adult	Unitrap	Male	N
11665	391523	Near Elk Island NP	AB	TD Nelson, S Bishop	2017-07-13	53.636	-112.936	Choristoneura fumiferana	Adult	Unitrap	Male	N
11666	391524	Near Elk Island NP	AB	TD Nelson, S Bishop	2017-07-13	53.6355	-112.937	Choristoneura fumiferana	Adult	Unitrap	Male	N
11667	391525	Vavenby	BC	TD Nelson	2017-07-16	51.6837	-119.663	Choristoneura occidentalis biennis	Adult	Unitrap	Male	N
11669	391526	Vavenby	BC	TD Nelson	2017-07-16	51.6845	-119.663	Choristoneura occidentalis biennis	Adult	Unitrap	Male	N
11671	391527	Wildhorse Lake PRA	AB	TD Nelson	2017-07-17	53.2719	-117.791	Choristoneura fumiferana	Adult	Unitrap	Male	N
11672	391528	Wildhorse Lake PRA	AB	TD Nelson	2017-07-17	53.2719	-117.79	Choristoneura fumiferana	Adult	Unitrap	Male	N
11673	391529	Obed Lake PP	AB	TD Nelson	2017-07-17	53.5535	-117.154	Choristoneura fumiferana	Adult	Unitrap	Male	N
11674	391530	Obed Lake PP	AB	TD Nelson	2017-07-17	53.5539	-117.155	Choristoneura fumiferana	Adult	Unitrap	Male	N
11677	391531	Red Lodge PP	AB	TD Nelson, BD Wingert, RLK French	2017-07-04	51.946	-114.238	Choristoneura fumiferana	Adult	Unitrap	Male	N
11678	391532	Crimson Lake PP	AB	TD Nelson, BD Wingert, RLK French	2017-07-04	52.4502	-115.014	Choristoneura fumiferana	Adult	Unitrap	Male	N
11679	391533	Vavenby	BC	TD Nelson, BD Wingert, RLK French	2017-07-06	51.6845	-119.663	Choristoneura occidentalis biennis	Adult	Unitrap	Male	N
11680	391534	Clearwater	BC	TD Nelson, BD Wingert, RLK French	2017-07-07	51.71	-120.033	Choristoneura occidentalis biennis	Adult	Unitrap	Male	N
11681	391535	Obed Lake PP	AB	TD Nelson, BD Wingert, RLK French	2017-07-07	53.5535	-117.154	Choristoneura fumiferana	Adult	Unitrap	Male	N
11682	391536	Red Lodge PP	AB	TD Nelson	2017-06-04	-	-	Choristoneura fumiferana	Larva	Hand	Unknown	N
11685	-	Near Elk Island NP	AB	TD Nelson, WK Kellerman	2017-06-13	-	-	-	Larva	Hand	Unknown	Y
11686	391537	Red Lodge PP	AB	TD Nelson, BD Wingert, RLK French	2017-07-04	51.946	-114.238	Choristoneura fumiferana	Adult	Unitrap	Male	N
11687	391538	Red Lodge PP	AB	TD Nelson, BD Wingert, RLK French	2017-07-04	51.9458	-114.239	Choristoneura fumiferana	Adult	Unitrap	Male	N
11688	391539	Red Lodge PP	AB	TD Nelson, BD Wingert, RLK French	2017-07-04	51.9458	-114.239	Choristoneura fumiferana	Adult	Unitrap	Male	N
11689	391540	Red Lodge PP	AB	TD Nelson, BD Wingert, RLK French	2017-07-04	51.9457	-114.239	Choristoneura fumiferana	Adult	Unitrap	Male	N
11690	391541	Red Lodge PP	AB	TD Nelson, BD Wingert, RLK French	2017-07-04	51.9457	-114.239	Choristoneura fumiferana	Adult	Unitrap	Male	N
11691	391542	Crimson Lake PP	AB	TD Nelson, BD Wingert, RLK French	2017-07-04	52.4502	-115.014	Hybrid Choristoneura	Adult	Unitrap	Male	N
11692	391543	Crimson Lake PP	AB	TD Nelson, BD Wingert, RLK French	2017-07-04	52.4504	-115.014	Choristoneura fumiferana	Adult	Unitrap	Male	N
11693	391544	Crimson Lake PP	AB	TD Nelson, BD Wingert, RLK French	2017-07-04	52.4504	-115.014	Choristoneura fumiferana	Adult	Unitrap	Male	N
11694	391545	Crimson Lake PP	AB	TD Nelson, BD Wingert, RLK French	2017-07-04	52.4504	-115.014	Choristoneura fumiferana	Adult	Unitrap	Male	N
11695	391546	Vavenby	BC	TD Nelson, BD Wingert, RLK French	2017-07-06	51.6845	-119.663	Choristoneura occidentalis biennis	Adult	Unitrap	Male	N
11696	391547	Clearwater	BC	TD Nelson	2017-06-27	51.7101	-120.034	Choristoneura occidentalis biennis	Adult	Unitrap	Male	N
11697	391548	Near Elk Island NP	AB	TD Nelson, BD Wingert	2017-07-03	53.6355	-112.935	Choristoneura fumiferana	Adult	Unitrap	Male	N
11698	391549	Near Elk Island NP	AB	TD Nelson, BD Wingert	2017-07-03	53.636	-112.936	Choristoneura fumiferana	Adult	Unitrap	Male	N
11699	391550	Near Elk Island NP	AB	TD Nelson, BD Wingert	2017-07-03	53.6355	-112.937	Choristoneura fumiferana	Adult	Unitrap	Male	N
11700	391551	Near Elk Island NP	AB	TD Nelson, BD Wingert	2017-07-03	53.6355	-112.935	Choristoneura fumiferana	Adult	Unitrap	Male	N
11701	391552	Near Elk Island NP	AB	TD Nelson, BD Wingert	2017-07-03	53.6355	-112.935	Choristoneura fumiferana	Adult	Unitrap	Male	N
11702	391553	Obed Lake PP	AB	TD Nelson, BD Wingert, RLK French	2017-07-07	53.5535	-117.154	Choristoneura fumiferana	Adult	Unitrap	Male	N
11703	391554	Clearwater	BC	TD Nelson, BD Wingert, RLK French	2017-07-07	51.71	-120.033	Choristoneura occidentalis biennis	Adult	Unitrap	Male	N
11704	391555	Clearwater	BC	TD Nelson, BD Wingert, RLK French	2017-07-07	51.7105	-120.034	Choristoneura occidentalis biennis	Adult	Unitrap	Male	N
11705	391556	Clearwater	BC	TD Nelson, BD Wingert, RLK French	2017-07-07	51.7105	-120.034	Choristoneura occidentalis biennis	Adult	Unitrap	Male	N
11706	391557	Clearwater	BC	TD Nelson, BD Wingert, RLK French	2017-07-07	51.7101	-120.034	Choristoneura occidentalis biennis	Adult	Unitrap	Male	N
11707	391558	Clearwater	BC	TD Nelson, BD Wingert, RLK French	2017-07-07	51.7101	-120.034	Choristoneura occidentalis biennis	Adult	Unitrap	Male	N
11708	391559	Obed Lake PP	AB	TD Nelson	2017-07-17	53.5535	-117.154	Choristoneura fumiferana	Adult	Unitrap	Male	N
11709	391560	Obed Lake PP	AB	TD Nelson	2017-07-17	53.5539	-117.155	Choristoneura fumiferana	Adult	Unitrap	Male	N
11712	391561	Wildhorse Lake PRA	AB	TD Nelson	2017-07-17	53.272	-117.791	Choristoneura fumiferana	Adult	Unitrap	Male	N
11713	391562	Crimson Lake PP	AB	TD Nelson	2017-07-14	52.4506	-115.015	Choristoneura fumiferana	Adult	Unitrap	Male	N
11714	391563	Crimson Lake PP	AB	TD Nelson	2017-07-14	52.4504	-115.014	Choristoneura fumiferana	Adult	Unitrap	Male	N
11716	391564	Clearwater	BC	TD Nelson	2017-07-17	51.7105	-120.034	Choristoneura occidentalis biennis	Adult	Unitrap	Male	N
11717	391565	Clearwater	BC	TD Nelson	2017-07-17	51.7101	-120.034	Choristoneura occidentalis biennis	Adult	Unitrap	Male	N
11718	391566	Clearwater	BC	TD Nelson	2017-07-17	51.7101	-120.034	Choristoneura occidentalis occidentalis	Adult	Unitrap	Male	N
11719	391567	Clearwater	BC	TD Nelson	2017-07-17	51.71	-120.033	Choristoneura occidentalis occidentalis	Adult	Unitrap	Male	N
11720	391568	Red Lodge PP	AB	TD Nelson	2017-07-24	51.946	-114.238	Choristoneura fumiferana	Adult	Unitrap	Male	N
11722	391569	Nordegg	AB	TD Nelson	2017-07-25	52.4878	-116.07	Choristoneura fumiferana	Adult	Unitrap	Male	N
11723	391570	Nordegg	AB	TD Nelson	2017-07-25	52.4875	-116.071	Choristoneura fumiferana	Adult	Unitrap	Male	N
11724	391571	Nordegg	AB	TD Nelson	2017-07-25	52.4875	-116.071	Choristoneura fumiferana	Adult	Unitrap	Male	N
11725	391572	Nordegg	AB	TD Nelson	2017-07-25	52.4875	-116.071	Choristoneura fumiferana	Adult	Unitrap	Male	N
11726	391573	Pembina Forks	AB	TD Nelson	2017-07-25	52.9689	-116.618	Choristoneura fumiferana	Adult	Unitrap	Male	N
11727	391574	Pembina Forks	AB	TD Nelson	2017-07-25	52.9693	-116.618	Choristoneura fumiferana	Adult	Unitrap	Male	N
11728	391575	Nordegg	AB	TD Nelson	2017-08-04	52.4878	-116.07	Choristoneura occidentalis biennis	Adult	Unitrap	Male	N
11730	391576	Nordegg	AB	TD Nelson	2017-07-25	52.4878	-116.07	Choristoneura fumiferana	Adult	Unitrap	Male	N
11732	391577	Nordegg	AB	TD Nelson	2017-07-25	52.4875	-116.071	Choristoneura fumiferana	Adult	Unitrap	Male	N
11734	391578	Clearwater	BC	TD Nelson	2018-06-14	51.71	-120.033	Choristoneura occidentalis biennis	Adult	Unitrap	Male	N
11735	391579	Clearwater	BC	TD Nelson	2018-06-14	51.7101	-120.034	Choristoneura occidentalis biennis	Adult	Unitrap	Male	N
11736	391580	Clearwater	BC	TD Nelson	2018-06-14	51.7101	-120.034	Choristoneura occidentalis biennis	Adult	Unitrap	Male	N
11737	391581	Clearwater	BC	TD Nelson	2018-06-24	51.71	-120.033	Choristoneura occidentalis biennis	Adult	Unitrap	Male	N
11738	391582	Clearwater	BC	TD Nelson	2018-06-24	51.71	-120.033	Choristoneura occidentalis biennis	Adult	Unitrap	Male	N
11740	391583	Clearwater	BC	TD Nelson	2018-06-24	51.7105	-120.034	Choristoneura occidentalis biennis	Adult	Unitrap	Male	N
11741	391584	Clearwater	BC	TD Nelson	2018-06-24	51.7105	-120.034	Choristoneura occidentalis biennis	Adult	Unitrap	Male	N
11743	391585	Clearwater	BC	TD Nelson	2018-07-05	51.71	-120.033	Choristoneura occidentalis biennis	Adult	Unitrap	Male	N
11744	391586	Clearwater	BC	TD Nelson	2018-07-05	51.7101	-120.034	Choristoneura occidentalis occidentalis	Adult	Unitrap	Male	N
11746	391587	Clearwater	BC	TD Nelson	2018-07-14	51.71	-120.033	Choristoneura occidentalis biennis	Adult	Unitrap	Male	N
11747	391588	Clearwater	BC	TD Nelson	2018-07-14	51.7105	-120.034	Choristoneura occidentalis biennis	Adult	Unitrap	Male	N
11748	391589	Clearwater	BC	TD Nelson	2018-07-14	51.7101	-120.034	Choristoneura occidentalis biennis	Adult	Unitrap	Male	N
11750	391590	Clearwater	BC	TD Nelson	2018-07-24	51.7105	-120.034	Choristoneura occidentalis biennis	Adult	Unitrap	Male	N
11751	391591	Clearwater	BC	TD Nelson	2018-07-24	51.7101	-120.034	Choristoneura occidentalis biennis	Adult	Unitrap	Male	N
11752	391592	Clearwater	BC	TD Nelson	2018-08-03	51.71	-120.033	Choristoneura occidentalis biennis	Adult	Unitrap	Male	N
11753	391593	Clearwater	BC	TD Nelson	2018-08-03	51.7105	-120.034	Choristoneura occidentalis biennis	Adult	Unitrap	Male	N
11754	391594	Clearwater	BC	TD Nelson	2018-08-03	51.7105	-120.034	Choristoneura occidentalis biennis	Adult	Unitrap	Male	N
11755	391595	Clearwater	BC	TD Nelson	2018-08-13	51.71	-120.033	Choristoneura occidentalis biennis	Adult	Unitrap	Male	N
11756	391596	Clearwater	BC	TD Nelson	2018-08-13	51.7105	-120.034	Choristoneura occidentalis biennis	Adult	Unitrap	Male	N
11757	391597	Clearwater	BC	TD Nelson	2018-08-23	51.71	-120.033	Choristoneura occidentalis biennis	Adult	Unitrap	Male	N
11758	391598	Crimson Lake PP	AB	TD Nelson	2018-06-22	52.4502	-115.014	Choristoneura fumiferana	Adult	Unitrap	Male	N
11759	391599	Crimson Lake PP	AB	TD Nelson	2018-07-02	52.4502	-115.014	Choristoneura fumiferana	Adult	Unitrap	Male	N
11760	391600	Crimson Lake PP	AB	TD Nelson	2018-07-02	52.4506	-115.015	Choristoneura fumiferana	Adult	Unitrap	Male	N
11761	391601	Crimson Lake PP	AB	TD Nelson	2018-07-02	52.4506	-115.015	Hybrid Choristoneura	Adult	Unitrap	Male	N
11762	391602	Crimson Lake PP	AB	TD Nelson	2018-07-12	52.4502	-115.014	Choristoneura fumiferana	Adult	Unitrap	Male	N
11763	391603	Crimson Lake PP	AB	TD Nelson	2018-07-12	52.4502	-115.014	Choristoneura fumiferana	Adult	Unitrap	Male	N
11764	391604	Crimson Lake PP	AB	TD Nelson	2018-07-12	52.4506	-115.015	Choristoneura fumiferana	Adult	Unitrap	Male	N
11765	391605	Crimson Lake PP	AB	TD Nelson	2018-07-22	52.4502	-115.014	Choristoneura occidentalis biennis	Adult	Unitrap	Male	N
11766	391606	Crimson Lake PP	AB	TD Nelson	2018-07-22	52.4504	-115.014	Choristoneura fumiferana	Adult	Unitrap	Male	N
11767	391607	Crimson Lake PP	AB	TD Nelson	2018-07-22	52.4506	-115.015	Choristoneura fumiferana	Adult	Unitrap	Male	N
11768	391608	Crimson Lake PP	AB	TD Nelson	2018-08-01	52.4504	-115.014	Choristoneura occidentalis biennis	Adult	Unitrap	Male	N
11769	391609	Crimson Lake PP	AB	TD Nelson	2018-08-01	52.4504	-115.014	Choristoneura occidentalis biennis	Adult	Unitrap	Male	N
11770	391610	Crimson Lake PP	AB	TD Nelson	2018-08-11	52.4502	-115.014	Choristoneura occidentalis biennis	Adult	Unitrap	Male	N
11771	391611	Crimson Lake PP	AB	TD Nelson	2018-08-11	52.4502	-115.014	Choristoneura occidentalis biennis	Adult	Unitrap	Male	N
11772	391612	Crimson Lake PP	AB	TD Nelson	2018-08-11	52.4502	-115.014	Choristoneura occidentalis biennis	Adult	Unitrap	Male	N
11773	391613	Red Lodge PP	AB	TD Nelson	2018-08-01	51.946	-114.238	Choristoneura occidentalis biennis	Adult	Unitrap	Male	N
11774	391614	Red Lodge PP	AB	TD Nelson	2018-08-01	51.9458	-114.239	Choristoneura occidentalis biennis	Adult	Unitrap	Male	N
11775	391615	Red Lodge PP	AB	TD Nelson	2018-08-01	51.9457	-114.239	Choristoneura fumiferana	Adult	Unitrap	Male	N
11776	391616	Red Lodge PP	AB	TD Nelson	2018-08-11	51.946	-114.238	Choristoneura occidentalis biennis	Adult	Unitrap	Male	N
11777	391617	Red Lodge PP	AB	TD Nelson	2018-08-11	51.946	-114.238	Choristoneura occidentalis biennis	Adult	Unitrap	Male	N
11778	391618	Red Lodge PP	AB	TD Nelson	2018-08-11	51.9458	-114.239	Choristoneura occidentalis biennis	Adult	Unitrap	Male	N
11779	391619	Red Lodge PP	AB	TD Nelson	2018-08-21	51.9458	-114.239	Choristoneura occidentalis biennis	Adult	Unitrap	Male	N
11780	391620	Red Lodge PP	AB	TD Nelson	2018-08-21	51.9458	-114.239	Choristoneura occidentalis biennis	Adult	Unitrap	Male	N
11786	391621	Clearwater	BC	TD Nelson	2018-06-24	51.7105	-120.034	Choristoneura occidentalis biennis	Adult	Unitrap	Male	N
11788	391622	Clearwater	BC	TD Nelson	2018-07-05	51.7101	-120.034	Choristoneura occidentalis biennis	Adult	Unitrap	Male	N
11790	391623	Clearwater	BC	TD Nelson	2018-07-24	51.71	-120.033	Choristoneura occidentalis biennis	Adult	Unitrap	Male	N
11793	391624	Clearwater	BC	TD Nelson	2018-08-13	51.7105	-120.034	Choristoneura occidentalis biennis	Adult	Unitrap	Male	N
11800	391625	Clearwater	BC	TD Nelson	2018-06-24	51.7105	-120.034	Choristoneura occidentalis biennis	Adult	Unitrap	Male	N
12262	391626	Clearwater	BC	TD Nelson	2018-06-24	51.71	-120.033	Choristoneura occidentalis biennis	Adult	Unitrap	Male	N
12263	391627	Clearwater	BC	TD Nelson	2018-06-24	51.71	-120.033	Choristoneura occidentalis biennis	Adult	Unitrap	Male	N
12264	391628	Clearwater	BC	TD Nelson	2018-06-24	51.7105	-120.034	Choristoneura occidentalis biennis	Adult	Unitrap	Male	N
12265	391629	Clearwater	BC	TD Nelson	2018-06-24	51.7105	-120.034	Choristoneura occidentalis biennis	Adult	Unitrap	Male	N
12266	391630	Red Lodge PP	AB	TD Nelson	2018-07-22	51.946	-114.238	Choristoneura fumiferana	Adult	Unitrap	Male	N
12267	391631	Red Lodge PP	AB	TD Nelson	2018-07-22	51.9458	-114.239	Choristoneura fumiferana	Adult	Unitrap	Male	N
12268	391632	Red Lodge PP	AB	TD Nelson	2018-07-22	51.9457	-114.239	Choristoneura fumiferana	Adult	Unitrap	Male	N
12269	391633	Red Lodge PP	AB	TD Nelson	2018-07-12	51.9457	-114.239	Choristoneura fumiferana	Adult	Unitrap	Male	N
12270	391634	Red Lodge PP	AB	TD Nelson	2018-07-12	51.9458	-114.239	Choristoneura fumiferana	Adult	Unitrap	Male	N
12271	391635	Red Lodge PP	AB	TD Nelson	2018-07-12	51.946	-114.238	Choristoneura fumiferana	Adult	Unitrap	Male	N
12272	391636	Red Lodge PP	AB	TD Nelson	2018-07-02	51.9458	-114.239	Choristoneura fumiferana	Adult	Unitrap	Male	N
12273	391637	Red Lodge PP	AB	TD Nelson	2018-07-02	51.9457	-114.239	Choristoneura fumiferana	Adult	Unitrap	Male	N
12274	391638	Red Lodge PP	AB	TD Nelson	2018-07-02	51.946	-114.238	Choristoneura fumiferana	Adult	Unitrap	Male	N
12275	391639	Red Lodge PP	AB	TD Nelson	2018-06-22	51.9457	-114.239	Choristoneura fumiferana	Adult	Unitrap	Male	N
12276	391640	Red Lodge PP	AB	TD Nelson	2018-06-22	51.9458	-114.239	Choristoneura fumiferana	Adult	Unitrap	Male	N
12277	391641	Red Lodge PP	AB	TD Nelson	2018-06-22	51.946	-114.238	Choristoneura occidentalis biennis	Adult	Unitrap	Male	N
12278	391642	Vavenby	BC	TD Nelson	2018-06-24	51.6837	-119.663	Choristoneura occidentalis biennis	Adult	Unitrap	Male	N
12279	391643	Vavenby	BC	TD Nelson	2018-06-24	51.6844	-119.663	Choristoneura occidentalis biennis	Adult	Unitrap	Male	N
12280	391644	Near Elk Island NP	AB	TD Nelson	2018-06-21	53.6355	-112.935	Choristoneura fumiferana	Adult	Unitrap	Male	N
12281	391645	Near Elk Island NP	AB	TD Nelson	2018-06-21	53.636	-112.936	Choristoneura fumiferana	Adult	Unitrap	Male	N
12282	391646	Near Elk Island NP	AB	TD Nelson	2018-06-21	53.6355	-112.937	Choristoneura fumiferana	Adult	Unitrap	Male	N
12283	391647	Near Elk Island NP	AB	TD Nelson	2018-07-01	53.6355	-112.935	Choristoneura fumiferana	Adult	Unitrap	Male	N
12284	391648	Near Elk Island NP	AB	TD Nelson	2018-07-01	53.636	-112.936	Choristoneura fumiferana	Adult	Unitrap	Male	N
12285	391649	Near Elk Island NP	AB	TD Nelson	2018-07-01	53.6355	-112.937	Hybrid Choristoneura	Adult	Unitrap	Male	N
12286	391650	Near Elk Island NP	AB	TD Nelson	2018-07-11	53.6355	-112.935	Choristoneura fumiferana	Adult	Unitrap	Male	N
12287	391651	Near Elk Island NP	AB	TD Nelson	2018-07-11	53.636	-112.936	-	Adult	Unitrap	Male	Y
12288	391652	Near Elk Island NP	AB	TD Nelson	2018-07-11	53.6355	-112.937	Choristoneura fumiferana	Adult	Unitrap	Male	N
12289	391653	Near Elk Island NP	AB	TD Nelson	2018-07-21	53.6355	-112.935	Choristoneura occidentalis biennis	Adult	Unitrap	Male	N
12290	391654	Near Elk Island NP	AB	TD Nelson	2018-07-21	53.636	-112.936	Choristoneura fumiferana	Adult	Unitrap	Male	N
12291	-	Near Elk Island NP	AB	TD Nelson	2018-07-31	53.6355	-112.935	-	Adult	Unitrap	Male	Y
12292	391655	Near Elk Island NP	AB	TD Nelson	2018-08-10	53.636	-112.936	Choristoneura occidentalis biennis	Adult	Unitrap	Male	N
12293	391656	Near Elk Island NP	AB	TD Nelson	2018-08-10	53.636	-112.936	Choristoneura occidentalis biennis	Adult	Unitrap	Male	N
12294	391657	Near Elk Island NP	AB	TD Nelson	2018-08-10	53.6355	-112.937	Choristoneura occidentalis biennis	Adult	Unitrap	Male	N
12295	391658	Red Lodge PP	AB	TD Nelson	2018-07-02	51.946	-114.238	Choristoneura fumiferana	Adult	Unitrap	Male	N
12296	391659	Red Lodge PP	AB	TD Nelson	2018-07-02	51.9458	-114.239	Choristoneura fumiferana	Adult	Unitrap	Male	N
12297	391660	Red Lodge PP	AB	TD Nelson	2018-07-02	51.9457	-114.239	Choristoneura fumiferana	Adult	Unitrap	Male	N
12298	391661	Red Lodge PP	AB	TD Nelson	2018-07-12	51.946	-114.238	Choristoneura fumiferana	Adult	Unitrap	Male	N
12299	391662	Vavenby	BC	TD Nelson	2018-06-24	51.6844	-119.663	Choristoneura occidentalis biennis	Adult	Unitrap	Male	N
12300	391663	Vavenby	BC	TD Nelson	2018-07-05	51.6844	-119.663	Choristoneura occidentalis biennis	Adult	Unitrap	Male	N
12301	391664	Vavenby	BC	TD Nelson	2018-07-05	51.6844	-119.663	Choristoneura occidentalis biennis	Adult	Unitrap	Male	N
12302	391665	Vavenby	BC	TD Nelson	2018-07-14	51.6844	-119.663	Choristoneura occidentalis biennis	Adult	Unitrap	Male	N
12303	391666	Vavenby	BC	TD Nelson	2018-07-14	51.6845	-119.663	Choristoneura occidentalis biennis	Adult	Unitrap	Male	N
12304	391667	Vavenby	BC	TD Nelson	2018-08-03	51.6837	-119.663	Choristoneura occidentalis biennis	Adult	Unitrap	Male	N
12305	391668	Vavenby	BC	TD Nelson	2018-08-03	51.6837	-119.663	Choristoneura occidentalis biennis	Adult	Unitrap	Male	N
12306	-	Vavenby	BC	TD Nelson	2018-08-03	51.6844	-119.663	-	Adult	Unitrap	Male	Y
12307	391669	Vavenby	BC	TD Nelson	2018-08-03	51.6844	-119.663	Choristoneura occidentalis biennis	Adult	Unitrap	Male	N
12308	391670	Vavenby	BC	TD Nelson	2018-08-03	51.6845	-119.663	Choristoneura occidentalis biennis	Adult	Unitrap	Male	N
12309	-	Vavenby	BC	TD Nelson	2018-08-03	51.6845	-119.663	-	Adult	Unitrap	Male	Y
12310	391671	Vavenby	BC	TD Nelson	2018-07-14	51.6844	-119.663	Choristoneura occidentalis biennis	Adult	Unitrap	Male	N
12311	391672	Vavenby	BC	TD Nelson	2018-07-24	51.6837	-119.663	Choristoneura occidentalis biennis	Adult	Unitrap	Male	N
12312	391673	Vavenby	BC	TD Nelson	2018-07-24	51.6844	-119.663	Choristoneura occidentalis biennis	Adult	Unitrap	Male	N
12313	391674	Vavenby	BC	TD Nelson	2018-07-24	51.6845	-119.663	Choristoneura occidentalis biennis	Adult	Unitrap	Male	N
12314	391675	Vavenby	BC	TD Nelson	2018-08-13	51.6837	-119.663	Choristoneura occidentalis biennis	Adult	Unitrap	Male	N
12315	391676	Vavenby	BC	TD Nelson	2018-08-13	51.6844	-119.663	Choristoneura occidentalis biennis	Adult	Unitrap	Male	N
12316	391677	Vavenby	BC	TD Nelson	2018-08-13	51.6844	-119.663	Choristoneura occidentalis biennis	Adult	Unitrap	Male	N
12317	391678	Nordegg	AB	TD Nelson	2018-08-12	52.4877	-116.07	Hybrid Choristoneura	Adult	Unitrap	Male	N
12318	391679	Nordegg	AB	TD Nelson	2018-08-12	52.4877	-116.07	Choristoneura fumiferana	Adult	Unitrap	Male	N
12319	391680	Nordegg	AB	TD Nelson	2018-08-12	52.4877	-116.07	Choristoneura fumiferana	Adult	Unitrap	Male	N
12320	391681	Nordegg	AB	TD Nelson	2018-08-12	52.4878	-116.07	Choristoneura occidentalis biennis	Adult	Unitrap	Male	N
12321	391682	Nordegg	AB	TD Nelson	2018-08-12	52.4878	-116.07	Choristoneura occidentalis biennis	Adult	Unitrap	Male	N
12322	391683	Nordegg	AB	TD Nelson	2018-08-02	52.4877	-116.07	Choristoneura occidentalis biennis	Adult	Unitrap	Male	N
12323	391684	Nordegg	AB	TD Nelson	2018-08-02	52.4877	-116.07	Choristoneura fumiferana	Adult	Unitrap	Male	N
12324	391685	Nordegg	AB	TD Nelson	2018-08-02	52.4877	-116.07	Choristoneura fumiferana	Adult	Unitrap	Male	N
12325	391686	Nordegg	AB	TD Nelson	2018-08-02	52.4878	-116.07	Choristoneura occidentalis biennis	Adult	Unitrap	Male	N
12326	391687	Nordegg	AB	TD Nelson	2018-08-02	52.4878	-116.07	Choristoneura fumiferana	Adult	Unitrap	Male	N
12327	391688	Nordegg	AB	TD Nelson	2018-07-23	52.4877	-116.07	Choristoneura fumiferana	Adult	Unitrap	Male	N
12328	391689	Nordegg	AB	TD Nelson	2018-07-23	52.4878	-116.07	Choristoneura fumiferana	Adult	Unitrap	Male	N
12329	391690	Nordegg	AB	TD Nelson	2018-07-23	52.4878	-116.07	Choristoneura fumiferana	Adult	Unitrap	Male	N
12330	391691	Nordegg	AB	TD Nelson	2018-07-13	52.4877	-116.07	Choristoneura fumiferana	Adult	Unitrap	Male	N
12331	391692	Nordegg	AB	TD Nelson	2018-07-13	52.4878	-116.07	Choristoneura fumiferana	Adult	Unitrap	Male	N
12332	391693	Nordegg	AB	TD Nelson	2018-07-13	52.4875	-116.071	Choristoneura fumiferana	Adult	Unitrap	Male	N
12333	391694	Pembina Forks	AB	TD Nelson	2018-07-13	52.9693	-116.618	Choristoneura occidentalis biennis	Adult	Unitrap	Male	N
12334	391695	Pembina Forks	AB	TD Nelson	2018-07-13	52.9689	-116.618	Hybrid Choristoneura	Adult	Unitrap	Male	N
12335	391696	Pembina Forks	AB	TD Nelson	2018-07-23	52.9689	-116.618	Choristoneura occidentalis biennis	Adult	Unitrap	Male	N
12336	391697	Pembina Forks	AB	TD Nelson	2018-07-23	52.9689	-116.618	Choristoneura occidentalis biennis	Adult	Unitrap	Male	N
12337	391698	Pembina Forks	AB	TD Nelson	2018-07-23	52.9689	-116.618	Choristoneura occidentalis biennis	Adult	Unitrap	Male	N
12338	391699	Pembina Forks	AB	TD Nelson	2018-08-02	52.9689	-116.618	Choristoneura occidentalis biennis	Adult	Unitrap	Male	N
12339	391700	Pembina Forks	AB	TD Nelson	2018-08-02	52.9693	-116.618	Choristoneura occidentalis biennis	Adult	Unitrap	Male	N
12340	391701	Pembina Forks	AB	TD Nelson	2018-08-02	52.9689	-116.618	Choristoneura occidentalis biennis	Adult	Unitrap	Male	N
12341	391702	Pembina Forks	AB	TD Nelson	2018-08-12	52.9689	-116.618	Choristoneura occidentalis biennis	Adult	Unitrap	Male	N
12342	391703	Pembina Forks	AB	TD Nelson	2018-08-12	52.9689	-116.618	Choristoneura occidentalis biennis	Adult	Unitrap	Male	N
12343	391704	Pembina Forks	AB	TD Nelson	2018-08-12	52.9693	-116.618	Choristoneura occidentalis biennis	Adult	Unitrap	Male	N
12344	391705	Pembina Forks	AB	TD Nelson	2018-08-12	52.9693	-116.618	Choristoneura occidentalis biennis	Adult	Unitrap	Male	N
12345	391706	Pembina Forks	AB	TD Nelson	2018-08-12	52.9689	-116.618	Choristoneura occidentalis biennis	Adult	Unitrap	Male	N
12346	391707	Pembina Forks	AB	TD Nelson	2018-08-12	52.9689	-116.618	Choristoneura occidentalis biennis	Adult	Unitrap	Male	N
12347	391708	Pembina Forks	AB	TD Nelson	2018-08-22	52.9693	-116.618	Choristoneura occidentalis biennis	Adult	Unitrap	Male	N
12348	391709	Wildhorse Lake PRA	AB	TD Nelson	2018-06-25	53.2719	-117.791	Choristoneura occidentalis biennis	Adult	Unitrap	Male	N
12349	391710	Wildhorse Lake PRA	AB	TD Nelson	2018-06-25	53.272	-117.791	Choristoneura occidentalis biennis	Adult	Unitrap	Male	N
12350	391711	Wildhorse Lake PRA	AB	TD Nelson	2018-06-25	53.2719	-117.79	Choristoneura occidentalis biennis	Adult	Unitrap	Male	N
12451	391712	Wildhorse Lake PRA	AB	TD Nelson	2018-07-06	53.2719	-117.791	Choristoneura occidentalis biennis	Adult	Unitrap	Male	N
12452	391713	Wildhorse Lake PRA	AB	TD Nelson	2018-07-06	53.2719	-117.791	Choristoneura occidentalis biennis	Adult	Unitrap	Male	N
12453	391714	Wildhorse Lake PRA	AB	TD Nelson	2018-07-06	53.2719	-117.791	Choristoneura occidentalis biennis	Adult	Unitrap	Male	N
12454	391715	Wildhorse Lake PRA	AB	TD Nelson	2018-07-15	53.2719	-117.791	Choristoneura occidentalis biennis	Adult	Unitrap	Male	N
12455	391716	Wildhorse Lake PRA	AB	TD Nelson	2018-07-15	53.272	-117.791	Choristoneura occidentalis biennis	Adult	Unitrap	Male	N
12456	391717	Wildhorse Lake PRA	AB	TD Nelson	2018-07-15	53.2719	-117.79	Choristoneura occidentalis biennis	Adult	Unitrap	Male	N
12457	391718	Wildhorse Lake PRA	AB	TD Nelson	2018-07-25	53.2719	-117.791	Choristoneura occidentalis biennis	Adult	Unitrap	Male	N
12458	391719	Wildhorse Lake PRA	AB	TD Nelson	2018-07-25	53.272	-117.791	Choristoneura occidentalis biennis	Adult	Unitrap	Male	N
12459	391720	Wildhorse Lake PRA	AB	TD Nelson	2018-07-25	53.2719	-117.79	Choristoneura occidentalis biennis	Adult	Unitrap	Male	N
12460	391721	Wildhorse Lake PRA	AB	TD Nelson	2018-08-04	53.2719	-117.791	Choristoneura occidentalis biennis	Adult	Unitrap	Male	N
12461	391722	Wildhorse Lake PRA	AB	TD Nelson	2018-08-04	53.272	-117.791	Choristoneura occidentalis biennis	Adult	Unitrap	Male	N
12462	391723	Wildhorse Lake PRA	AB	TD Nelson	2018-08-04	53.2719	-117.79	Choristoneura occidentalis biennis	Adult	Unitrap	Male	N
12463	391724	Wildhorse Lake PRA	AB	TD Nelson	2018-08-14	53.2719	-117.791	Choristoneura occidentalis biennis	Adult	Unitrap	Male	N
12464	391725	Wildhorse Lake PRA	AB	TD Nelson	2018-08-14	53.272	-117.791	Choristoneura occidentalis biennis	Adult	Unitrap	Male	N
12465	391726	Wildhorse Lake PRA	AB	TD Nelson	2018-08-14	53.2719	-117.79	Choristoneura occidentalis biennis	Adult	Unitrap	Male	N
12466	391727	Obed Lake PP	AB	TD Nelson	2018-06-25	53.5539	-117.155	Choristoneura occidentalis biennis	Adult	Unitrap	Male	N
12467	391728	Obed Lake PP	AB	TD Nelson	2018-07-06	53.5539	-117.155	Choristoneura fumiferana	Adult	Unitrap	Male	N
12468	391729	Obed Lake PP	AB	TD Nelson	2018-07-06	53.5539	-117.155	Choristoneura fumiferana	Adult	Unitrap	Male	N
12469	391730	Obed Lake PP	AB	TD Nelson	2018-07-06	53.5539	-117.155	Choristoneura fumiferana	Adult	Unitrap	Male	N
12470	391731	Obed Lake PP	AB	TD Nelson	2018-07-15	53.5535	-117.154	Choristoneura fumiferana	Adult	Unitrap	Male	N
12471	391732	Obed Lake PP	AB	TD Nelson	2018-07-15	53.5536	-117.155	Choristoneura fumiferana	Adult	Unitrap	Male	N
12472	391733	Obed Lake PP	AB	TD Nelson	2018-07-15	53.5539	-117.155	Choristoneura occidentalis biennis	Adult	Unitrap	Male	N
12473	391734	Obed Lake PP	AB	TD Nelson	2018-07-25	53.5539	-117.155	Choristoneura occidentalis biennis	Adult	Unitrap	Male	N
12474	391735	Obed Lake PP	AB	TD Nelson	2018-07-25	53.5539	-117.155	Choristoneura occidentalis biennis	Adult	Unitrap	Male	N
12475	391736	Obed Lake PP	AB	TD Nelson	2018-07-25	53.5539	-117.155	Choristoneura occidentalis biennis	Adult	Unitrap	Male	N
12476	391737	Obed Lake PP	AB	TD Nelson	2018-08-04	53.5535	-117.154	Choristoneura occidentalis biennis	Adult	Unitrap	Male	N
12477	391738	Obed Lake PP	AB	TD Nelson	2018-08-04	53.5536	-117.155	Choristoneura occidentalis biennis	Adult	Unitrap	Male	N
12478	391739	Obed Lake PP	AB	TD Nelson	2018-08-04	53.5539	-117.155	Choristoneura occidentalis biennis	Adult	Unitrap	Male	N
12479	391740	Obed Lake PP	AB	TD Nelson	2018-08-14	53.5535	-117.154	Choristoneura occidentalis biennis	Adult	Unitrap	Male	N
12480	391741	Obed Lake PP	AB	TD Nelson	2018-08-14	53.5536	-117.155	Choristoneura occidentalis biennis	Adult	Unitrap	Male	N
12481	391742	Obed Lake PP	AB	TD Nelson	2018-08-14	53.5539	-117.155	Choristoneura occidentalis biennis	Adult	Unitrap	Male	N
12482	391743	McBride	BC	TD Nelson	2018-07-05	53.2864	-120.2	Choristoneura occidentalis biennis	Adult	Unitrap	Male	N
12483	391744	McBride	BC	TD Nelson	2018-07-05	53.2869	-120.201	Choristoneura occidentalis biennis	Adult	Unitrap	Male	N
12484	391745	McBride	BC	TD Nelson	2018-07-05	53.2869	-120.201	Choristoneura occidentalis biennis	Adult	Unitrap	Male	N
12485	391746	McBride	BC	TD Nelson	2018-07-05	53.2869	-120.201	Choristoneura occidentalis biennis	Adult	Unitrap	Male	N
12486	391747	McBride	BC	TD Nelson	2018-07-15	53.2864	-120.2	Choristoneura occidentalis biennis	Adult	Unitrap	Male	N
12487	391748	McBride	BC	TD Nelson	2018-07-15	53.2869	-120.201	Choristoneura occidentalis biennis	Adult	Unitrap	Male	N
12488	391749	McBride	BC	TD Nelson	2018-07-15	53.2869	-120.201	Choristoneura occidentalis biennis	Adult	Unitrap	Male	N
12489	391750	McBride	BC	TD Nelson	2018-07-25	53.2869	-120.201	Choristoneura occidentalis biennis	Adult	Unitrap	Male	N
12490	391751	McBride	BC	TD Nelson	2018-07-25	53.2869	-120.201	Choristoneura occidentalis biennis	Adult	Unitrap	Male	N
12491	391752	McBride	BC	TD Nelson	2018-07-25	53.2869	-120.201	Choristoneura occidentalis biennis	Adult	Unitrap	Male	N
12492	391753	McBride	BC	TD Nelson	2018-08-04	53.2864	-120.2	Choristoneura occidentalis biennis	Adult	Unitrap	Male	N
12493	391754	McBride	BC	TD Nelson	2018-08-04	53.2869	-120.201	Choristoneura occidentalis biennis	Adult	Unitrap	Male	N
12494	391755	McBride	BC	TD Nelson	2018-08-04	53.2869	-120.201	Choristoneura occidentalis biennis	Adult	Unitrap	Male	N
12495	391756	McBride	BC	TD Nelson	2018-08-14	53.2864	-120.2	Choristoneura occidentalis biennis	Adult	Unitrap	Male	N
12496	-	McBride	BC	TD Nelson	2018-08-14	53.2869	-120.201	-	Adult	Unitrap	Male	Y
12497	391757	McBride	BC	TD Nelson	2018-08-14	53.2869	-120.201	Choristoneura occidentalis biennis	Adult	Unitrap	Male	N
12498	391758	McBride	BC	TD Nelson	2018-08-24	53.2869	-120.201	Choristoneura occidentalis biennis	Adult	Unitrap	Male	N
11684	391759	Clearwater	BC	TD Nelson	2017-06-06	-	-	Choristoneura occidentalis biennis	Larva	Hand	Male	N
11711	391760	Vavenby	BC	TD Nelson	2017-07-16	51.6844	-119.663	Choristoneura occidentalis biennis	Adult	Unitrap	Male	N
11715	391761	Clearwater	BC	TD Nelson	2017-07-17	51.7105	-120.034	Choristoneura occidentalis biennis	Adult	Unitrap	Male	N
11658 - reseq	-	Clearwater	BC	TD Nelson	2017-07-27	51.71	-120.033	Choristoneura occidentalis occidentalis	Adult	Unitrap	Male	Y
11661 - reseq	-	Clearwater	BC	TD Nelson	2017-07-17	51.71	-120.033	Choristoneura occidentalis occidentalis	Adult	Unitrap	Male	Y
11680 - reseq	-	Clearwater	BC	TD Nelson, BD Wingert, RLK French	2017-07-07	51.71	-120.033	Choristoneura occidentalis biennis	Adult	Unitrap	Male	Y
11696 - reseq	-	Clearwater	BC	TD Nelson	2017-06-27	51.7101	-120.034	Choristoneura occidentalis biennis	Adult	Unitrap	Male	Y

## Sheet: 8_AllData_Baye_LFMM
Supplemental Table 8. Summary of BLASTN search results for Bayescan and LFMM derived SNPs between C. fumiferana and C. occidentalis.
locus_name	locus_number	locus_position	start_position	end_position	scaffold_name	linkagemap_location	method	FST_mean	alpha_mean	environmental_variable	z-value	q-value	BLASTN_%identity	BLASTN_E_value	BLASTN_genename	BLASTN_geneaccession	BLASTN_UniProtKB_putativefunction	sequence
1584:15:-	19	200811	195810	205810	bw6_03Feb15_assembly_Path1025	no match	BayeScan	0.6529	1.1956	NA	NA	NA	0.8904	5e-114	Choristoneura fumiferana trypsin (cftry) gene, complete cds	U12917.1	Molecular function - serine-type endopeptidase activity	CAGCAAGTAAATATTTTACAATAGTTTGATATTACTTATATTCGTCGAGTCGAATATTTATTTTTTCATACGAAGTGGGTAGGTATACATATTTTTGAAATAAGTAAATAAACACTTACTTGACTATTTATTTATTACAGATTAGGTACGTGCTTTTCCCGCTGAGCATAATAAATTATCGTAGGCCTATTACTTTACTAATTACTGGCAGGTAAGGAGAGCACTATCGCTCACGTAGGTGTATTATTTCAAAATATGCAAAAACTGCTTTTGTAATGAATTATAATAAAATTGCTGGTTAAAAGGTACTATTGACATCGGAAAGTGTACAGACACCTACATATTTCTATTTATTGCATTAATATCTGCCATAGCGGTGCGTGCATAAATATCTGAAAA…
1818:61:+	22	44489	39488	49488	bw6_03Feb15_assembly_Path2997	no match	BayeScan	0.7621	1.7793	NA	NA	NA	0.8544	5e-15	Picea sitchensis clone WS0276_L21 unknown mRNA	EF082328.1	Uncharacterized protein	GAGAATCGGTGATTCCAAGTAAATTTAAAGTAGGTTAAATGTGACATAAGAAATTGTAAAGTGTATTTTAATTGCATAACTGACAGGTGCAAATTAGCCAAAACACGCTCATGATGCCTAGTTAAAAGTATGCCTATAAAACCAGCCATGTGCGAGTCGAACTCGTGCTCTATGGATTCCGTGCAAATTTTAAAGCACGCAAAAGTAGAGACACTGAAACCGGTGTTCTTTGTGCAACGTAAATTAACAGTACAGCGTAATTTGGGAATCCCAATTGGAATTTAGGGTAATCCTAGGATTTCCGTTCAACTATTTGATCTCAGAAACCGCGGATAGCGGCCGATAAATATTAGATCTCATGATACCTACATAGAGCCCGCCGCAAGCGCTGACAAAGCC…
1844:16:-	23	74731	69730	79730	bw6_03Feb15_assembly_Path2997	no match	BayeScan	0.6733	1.2913	NA	NA	NA	0.9667	1e-135	Choristoneura fumiferana trypsin (cftry) gene, complete cds	U12917.1	Molecular function - serine-type endopeptidase activity	TTTTGATTAAGTGAAGATTTCCGTTAATAATCGCTCCCAGAGTAGCAAAAATTTTGTCCACGGAACCCTATCTTGGGCGTGGCTGACACGCTTTTGGCTGGTTTTTTTATTTAGCCGTTAAAGTCAACAATCAAGGCATATACCTTAATAATTCGAATATGATTAAACATTTTGAAACTCTAAATAATGTACAGAATATTTCTTGAGTTAACAATAATATAAACATTCCGTTTCCTGCAGAATGTTCTTTACCTCTGCCTCTTTAGGTATTTTATAGGAATACGTTTCTGTTTTTAACAAAATAGGAAGTTTTTTTTATTGTTTTTAAATCATGATATGAAAAATACCAAAGTTAATTTCACTAATTTTAATTACAATCATGAAAGTCTGTGTCTTTTA…
3200:47:-	30	87963	82962	92962	bw6_03Feb15_assembly_Path1366	no match	BayeScan	0.7049	1.4463	NA	NA	NA	0.9288	6e-114	Choristoneura fumiferana antifreeze protein isoform 104 precursor, mRNA, complete cds	AY004228.1	Overwintering success	GACGAAACAATCTGTTAACTTGACAGTTCAAGAGCGTCGTGTCAACCTTCGAAGCTGTTGCGCATATACGTGTATGTGTCTGACAACAATACGAGCGTCGTCAATCAAAGGAAATAAGTGTTAGAATTATTACACCCCCGCTGACGTTTAAGTACTATTTACAGAAGTCTTTTACACGAAAGTTGAGTGTGTGTGTTTTATCGCTCCTTCGCACAAAAAATAAAAAATATAAAACAACCGACACAAAAAAACGCCAGCAAAAAAGACAACTAAAAAGTAATAAAATAATTATGTACTACCTAGCTGTTGCCCGCGACTTCATCTGCGAAGAATTCGTTTATCCCTATCCCGCGGGGACTATGCTGATTTCCCACAAAATTAGCCTAAGTTATATAAGTA…
6015:1:+	50	584	1	5583	bw6_03Feb15_assembly_scf1480172	linkage group Z	BayeScan	0.7626	1.7822	NA	NA	NA	0.8853	1e-63	PREDICTED: Ostrinia furnacalis protein cycle (LOC114363041), transcript variant X6, mRNA	XM_028318639.1	no match	AATACTTATGTAAATCGCATGACAAGTGACAATACAATAATCTAGTAGTGACATCCTGGTAGTCCAGACAGGATCGTCTCCGCAGGACGGAACTCTTCAACGGTTAATAGCATCGACTTGAAATTTGAAATGCAAATGTAGTTTAGGTGACAATGCAAGTACAGTCAACAAAAAGAACAGTCAGCAAAATATCTTGTATTAAAAATGAAATTTTTGTGGTTAGGTTATTTCCATGATATATTTTATTTTTCAGACGGAACTACTTGGCCAGAGTTTGTTTGACATCCTGCACCCGAAAGATGTGGCCAAAGTGAAGGAACAGTTGTCATCATCCGACCTTAGTCCTCGTGAGCGACTCATCGATGCCAAGAGTAAGCATCTGCAATGCGTCAACTACTT…
10761:3:-	99	4823	1	9822	bw6_03Feb15_assembly_Path411	linkage group Z	BayeScan	0.6918	1.3802	NA	NA	NA	0.9034	1e-66	PREDICTED: Bombyx mori UDP-glucose:glycoprotein glucosyltransferase (LOC101738074), mRNA	XM_004924645.3	no match	TAACACAAAATTTTTAGCGTGGTGATCTTACCCTTGTATGAGAAAAAAACCTACCAGCAAGATTAATTTATCTTTGTAATTATATAAAAGTGTAGGTAATTTTGAGAATGTGAAAACATTTAACTATGTCTCGAATCATTCATGTTTGTTATATGCAAATGAAATTGGACACGCATTCATGCAGTGTTACAAGTCGCAAGTCGTATATCGTCGTAGTCGTGTTTGCGTCAATCATCTTGTGAAACATAAAAAAAACCCATCATTTACACAAAAAAATCTCACGTGTCTATGTTATATGGGCAAGAAGTTTTCAGAAATGGAGTACAATTTTTTTCTAAAGTACTCGACGAGCGCGTATTCCGCACAGTAGAAGACGCATCTGACAGATCGTTACTCAGT…
12171:14:+	117	114101	109100	119100	bw6_03Feb15_assembly_Path5253	linkage group 5	BayeScan	0.6732	1.2898	NA	NA	NA	0.9255	2e-104	Choristoneura parallela desaturase Z9-III gene, partial cds	GQ130306.1	Molecular function - oxidoreductase activity, acting on paired donors, with oxidation of a pair of of donors resulting in the reduction of molecular oxygen to two molecules of water Biological process - fatty acid biosynthetic process	GCCATGCGCTTAGTAGACAAGTGGAGCACTATTCTGTTATGTTTTAATACGGTTATTTTTTACTTCGCTAATCATTCACGAATCGTGACTTTCCCAGCCCTTTTGGAACAACAAAATTGTTTTTATGTAGGTACGATGTCTGTACGAAGTTAAATCTGGCCAACTTTTACATTTAGAATGTTTATTGTTTGGGAAACTGAGGTTTTTCTGTTTACTAAGCTTATTTTTGGATTCTGTAATGGTAAGTACCTACCTACTTTTAATGCAACTAGTGAAGTTGAGCCCACGTGAAACCTTTCTACATTTTGTCCAACAATGTTTTACTCGTTGGCTGTAAGACAGCTGCAATAGGTAGGTAGGTATAGAGGCCATTTCTGAGATCATATCAGTTTTTAAAAG…
14095:37:-	135	104074	99073	109073	bw6_03Feb15_assembly_Path1388	no match	BayeScan	0.658	1.2212	NA	NA	NA	0.9032	6e-154	Choristoneura fumiferana farnesyl diphosphate synthase-like protein mRNA, complete cds	AY954919.1	Molecular function - transferase activity, transferring alkyl or aryl (other than methyl) groups Biological process - isoprenoid biosynthetic process	AAACTTTCGCATTTATAATATTATTATGTATTAGTAGGATCAAGAGCATAAAGGAAGAAAATCGCTTTGCGGAATAATATCTAGCCAGGCGATGTTAAGTCTAGCAGCTAATTATGATCTAAGTTCTGAATAGACCATTGACGCTTTTAAAATAATAAAAAGACACACAGATTTACTTGCGCTGCATCACATTCGCAGAAACGCCATACGTTTTACATTCGCAATAACCCTCCTTCGGGCAGTCGGGTAAAAAGTACACCTTACTTATGCACACCAGGATATTTAATATTGCTAGCTTCAGTAAACATTGTTTCGACTTTACTTGCTCTAAAAATGTGAAAAATTAGCTTTTTGTTTCTTTAACTGGCGTGAGTGGAATACATAACTAAACATTGTTTA…
14315:27:-	138	110436	105435	115435	bw6_03Feb15_assembly_Path717	linkage group 3	BayeScan	0.6528	1.1945	NA	NA	NA	0.8197	0	PREDICTED: Vanessa tameamea neural-cadherin (LOC113394476), transcript variant X7, mRNA	XM_026631800.1	no match	AAATCTGTAAAGGAAAAGTTTGCGTCGAAACAATATCTTCGTTTTCGACAAAGTTTGGAAACGGTTAAAAATATTATAGATTGATTTCTGCTGGTGGGGGGAAATAATAACTTATATTTGTCGATAAAAACGGAGTCAAATAAAACCACGTAACCGCACACGGGCATAAATCGTTTTATATCAGTGTGATGTATTACCCACAGCATCCGTTAAATCTGCGGGTGTGAAATTGCGGCGCGAGCGGCGTTGCTTCGGTATCTGCAAAAAACATTAATTCCAATCGAACGCGATAATTGCAAACACTTTTTCAAGTTTTATGGGAATAGTGATAATATCCTTCTTAAATAAACCAAAAATATTTTTATGTTTTTATTTCAGTTTAGCAATCTTATTTTCACC…
14775:2:+	146	100292	95291	105291	bw6_03Feb15_assembly_Path3601	no match	BayeScan	0.6567	1.2147	NA	NA	NA	0.84	5e-50	PREDICTED: Ostrinia furnacalis multidrug resistance-associated protein 4-like (LOC114355721), mRNA	XM_028308700.1	no match	TTTCAAAAACGGCTGAACCGATTTCATATCTAAGAACCATCGCTAGAAACCCTGCTTTCAAATATTAAAAAAACCGCATTCTAATCGGTTCACCCGTTTAAGAGCTACGGTGACATAGACAGACACACACACAGACAGACAGACATACAGACACACATAGCGGTCAAACTTTTAACACCACTCTTTTTGCGTCAGGGGTAAAAAAAATAGGTAAATGAATTGCCTAAATTATGCGGATTCATTATTATGCTAAATAAGAGTTATGCTTCTGTATAAATTATGCAAGTTCGCTGTTATGCAGAATTATGTTATGCCAAATCTGTTATGCGAATTCATAATAGGACAATTAATATTATGCGAAATAACCCAAATAAATTCGAATAAAAAGGTTATTTCATA…
16514:50:-	166	61014	56013	66013	bw6_03Feb15_assembly_Path3618	no match	BayeScan	0.7625	1.7806	NA	NA	NA	0.8727	1e-91	Choristoneura fumiferana farnesyl diphosphate synthase-like protein (FPPS-2) gene, complete cds	AY962307.1	Molecular function - transferase activity, transferring alkyl or aryl (other than methyl) groups Biological process - isoprenoid biosynthetic process	TCACTTTCTTTAAATTGCTTTTCTATTTTATGACCTTTCTAACGATATGCTACACATTGATAAATAAAAAAGGGGGCCTGCCACGCTCTCTTAATACGATTTTTAAGTAGAAATACAGTTTTTAAGTATTTTATTTGTAATTATATTATTATGAAAAAATGACTTTCTGCCAAGTTTCTTGCCGCGCATTCTTCTTGGCAATGATGGTCTTTACGAAAGCGCTGGTAGTTTAAAAAAATGACGTGTAAAAGTGCCCATTGCAGCCTATTTACTGAATAAATCATTTGAAATTTTTGAATTTGATTCAGTTTAGGCTCTAAACTGAACTGCATCGCTATTTCGTACCACAAAGTTACTTTTGCGATTCAGTTCAAGCACGGTTCAGCGACAGCGATACAG…
16535:1:-	167	82316	77315	87315	bw6_03Feb15_assembly_Path3618	no match	BayeScan	0.6569	1.2158	NA	NA	NA	0.7556	0	PREDICTED: Papilio machaon uncharacterized LOC106707803 (LOC106707803), mRNA	XM_014499239.1	no match	TTTAACTGCCTTTTTCGCTGTTTGTTCCAATTCTTGGCTTTTAGCACGTGCTATATCTAGAGGAGGAACTGTCAAAAAGTCAGGGCGTTCCTTAAGAGAGGATGGCAAAGACTTTTGGGTTTGTAATGCTTTAACTTTTGTTGCATTTGTATCAAGAGATCCACCTTTATTTAATTTATTGATATTTTTCTGCTTTTCATCTGATCTTGTTTTTAGAGTTAATTTCTTTTTTTCTTTTCTCTTGATTCTCTCTATATCCGGGACAATTTGGTCTTCGCTTAAATCTGATAACTTTCTAATGCTTCCTCTTGGTGAATTCAAAGAAGATGTTGGAGATCTAGAAGGAGATTTTGAAATCGGTGAACGGGATAGAGGTGACTTGCTTAAAGGTGAACGCGA…
17224:40:-	174	833	1	5832	bw6_03Feb15_assembly_Path3142	linkage group Z	BayeScan	0.6419	1.1454	NA	NA	NA	0.9348	5e-68	Picea sitchensis clone WS0276_I10 unknown mRNA	EF677512.1	Uncharacterized protein	CTGCGAGCAATGTGCCCTGCCCACTGCCACTTCAGTTTCGCAATTCTTCGAGCTATGTCGGTAACCTTAGTTCTACTGCGGATATCATCATTTCTAATTCTATCCCGCAGAGAAACCCCGAGCATAGCCCTCTCCATAGCCCTTTGAGTAACTGAGTTTTCTCATGAGGCCCATCGTTAGCGCCCAAGTCTCAGATCTTTTCTCAGATCAGAAGACTTTTGACTTCAAACAGTGCCTCCTACATCCTACGATACATGTGGTTTGCCGAAATAAAGTTTCAATTTATTTTTACAAAAATACAGAAAGTGAAAAACATATCTATCTACAGGAGTGAGCTACATTATCATTCTACTGTCGATAAAAATAATGTATAATATGGACCATCCTAGAAAACTTAAG…
22913:22:-	228	40392	35391	45391	bw6_03Feb15_assembly_scf1481952	no match	BayeScan	0.7619	1.7775	NA	NA	NA	0.9033	3e-137	Carposina sasakii isolate BJYQ chromosome 21	CP053168.1	no match	TCGTATTTACCTACTTCAGCAGGATTTCTCCCATCAAAAGCCGGTAGCTAGGTACTCGTAAGTCAAGTTGACTGCATGTTCAGCAAATTGTTTGTAAAATTGAAAGTTATTCTCATACCGGCCAGCATTTCGGGCGAAGCCGAATGAGTAATAAAGACTAGAATAAAAATAAAGCAACCATACGTGATTGCGAATCAACGGATGAGTAAGATGCTACGGCACTTCAGCATAATTTGGAGAGTTCATTACACAGGGTAATGCGGGTCCGAGGCTCCATCAGCCGGGAATTACAGCAGAGTGAAGAGCCCAAGTGTGAAAGTGCACCGCTCTGGTAACTTCCTCAAGGTAAATGAGTGCAATCCGAGAGTTCGGTCATTATTTATCTTATTTCGCCGCTGC…
22938:62:-	229	60251	55250	65250	bw6_03Feb15_assembly_scf1481952	no match	BayeScan	0.7622	1.7801	NA	NA	NA	0.9364	1e-111	Choristoneura fumiferana antifreeze protein 2.7a and antifreeze protein Lu1 genes, partial cds	DQ835586.1	Overwintering success	CGAGTACCTCGTAGTACGGTCGACGTTTCGGCAACATTACAGTGGCCGTGCATGGGTACGAGTAGACTGAAGTGTGGGGTGTCAAGTCATCCATACCTTTGTATTAATCCTTATCCAAATAAATAATTTTATATTCAAGACGGTTTCAATACATGTAGATTACTTTTTGAATTATTCAAATCGGTCATTCCATTCAAAAGATATTACGAAATTAAAAATATCAATCTAACCAAAAATGCATTTACTCTACGTTGACGCGCCTCGGCTTCGTGCGTGACGGGTGTAGTTTTTGGGAAATTGAGCTGAAAAATGTGTGTCAAGTGCCCTTGATTAGAGAGCTTTTTAGAGTTCTGTGCCCAAAGGTCTTAGTATAACCCTTTGGGTATGGAACCCTAAAAA…
23261:2:+	234	62133	57132	67132	bw6_03Feb15_assembly_Path4784	linkage group 8	BayeScan	0.6637	1.2445	NA	NA	NA	0.7988	3e-132	PREDICTED: Plutella xylostella splicing factor 3B subunit 3-like (LOC105392082), transcript variant X1, mRNA	XM_011563674.1	No match	TTAAAAAGCTAAGATGCTTGCCTTTAGGCAAGGGAAGGAGGCCTATGACCAACAATGGACGTCCTACGGTGGAGATGATGATGATGATTAAAAAGCAGTATGAGTAAAAAATCAGTGAACACAGGTGAGGAGGGCTTTTCCCAGCAGTGGGACGTACCTATATCAAGTGCAGTGCAGTACAATCAAGTTTATTTTGTGTTGATGGAATCATCGAATAATTATGAATCGAATTGCCAAAAGAAATACTAGAGAGCAATACGAATGTAACATTAGATTATCATATCTATAATGGAAATTAAATACATGAAAACCAAGTAGGTATTTCAGCTAAATAGATGTTATTAAATTAATCTCGTAGGTACATACCGACTAACGCCGTTAGATTTCAAAATCCGCTCT…
23478:25:-	237	75130	70129	80129	bw6_03Feb15_assembly_Path5062	linkage group 4 and 13	BayeScan	0.6436	1.1527	NA	NA	NA	0.7497	0	PREDICTED: Galleria mellonella protein artichoke-like (LOC113515668), mRNA	XM_026899929.2	Uncharacterized protein	ATAAAATCGAAAGGAAAACTTAGAAACGAAAGAACTAAATAAGTTTCGAATTCACTATCAAACTTTGAGCTACCATATAACTTGTAAATAACTGCGGTAGATTGAAACTAGAAATCAAGTAATGTACCGACTTCGGTTACATTAGGTACTTCTTACTTAAAAAGTTATTATTTGTTTATACACCTTCTGATTGCAAAAGTTTGCCGAAGTGCGCGATTCATTTGTACCTATCAAGCAATTAGCTTTTAATTCTAGCGGAAAAGGTAACAAGGCAACAGCAATCAATGCCGGTCCATCGCAGGCAGGCTGCCAAGAGGATGCCGGTTCATTAGGTCTTGCAACTAAAGAGTTGCTCGGACCCTCCCCAGCACGCCGCGTCAGCGGCCGGGCCTCGTTACC…
24198:58:+	243	64702	59701	69701	bw6_03Feb15_assembly_Path3500	linkage group Z	BayeScan	0.7625	1.7813	NA	NA	NA	0.8264	1e-100	Choristoneura fumiferana farnesyl diphosphate synthase-like protein (FPPS-2) gene, complete cds	AY962307.1	Molecular function - transferase activity, transferring alkyl or aryl (other than methyl) groups Biological process - isoprenoid biosynthetic process	CAGCAAAGTTTTTCAAAATAGCCAAGTAATGCTGTCAATTCTTTTTCTGGAAAAATAGGTAATTTTTAACTAATTAATGACTGTAGACAACTTAAGTTCGTAGTCGACACGATCTTCAATGACCGCTGAGCAACTATGTTTGATGTTAAATGTGAAAGGAAACATTGCTAGTTAATTACTTCATCTCTTCATGTACGAGTATGTAAAGGCTCTGCGCCGAACGTTTATAACGCTGTCTCATTCACTGTTGCTGTTTGTTCTTCTACGCAGCTTGCACGGAGCATGATCGTGAGTACAGTTTCTCTCCTAGACACATCTCTTTGGAAGCGTTGCGGGCCGCGTGAAAGCCTGGAGACAATGTTCTAGCCAGTGACCGTCGCATAATGGTGATATTCTAGA…
24790:47:+	251	54789	49788	59788	bw6_03Feb15_assembly_Path158	linkage group Z	BayeScan	0.6915	1.3784	NA	NA	NA	0.8555	8e-93	Choristoneura fumiferana farnesyl diphosphate synthase-like protein mRNA, complete cds	AY954919.1	Molecular function - transferase activity, transferring alkyl or aryl (other than methyl) groups Biological process - isoprenoid biosynthetic process	CAACCAGTCTGAAGTCGGTCAGTTCAATTTTTTGTTATAAAATTTTAAAATATTATTTTTTCTAATCTTTGGCAAGTACTTTTAGGACATATTTCGGTGGTGATTTTTGACACCTATTCCAATATGATTGTTTATAATAGTAATATTAATTACCCGGTAGTTTGTTGATGTCTAGCGAGAGCTGTCGCTTCTCGTCGTACGACATGGGCTTAGCAACGTCCTCGTCGTCGCTGTCGGCATGCGGAGGCGCGTGCGCGGCGGGCGCGGCGCTCGGCGCGGCGCCCTTCTTCTTGCCGGCAGCAGACGCGCGCGCGCCGCCCTTGGCGCCGCCCGCGCCTCCGCGCTTACTGGCGCCCTTACCGCGAGCGCCAGTCGCTGCAAACAATGCTCTTTTATACC…
26079:4:-	261	68856	63855	73855	bw6_03Feb15_assembly_scf1424626	linkage group Z	BayeScan	0.6913	1.3777	NA	NA	NA	0.9625	5e-25	PREDICTED: Papilio polytes myosin-9 (LOC106110983), mRNA	XM_013292951.1	no match	TGTTAGATGCACTTGGGTGGAATCAGGGAACACGAATCCCTTTAGCTAATCCTGATAACGAGGTCCTGGAAACTCTGTTAATTAACAGGTATTTAACTTGATGAAGTTTTTACGAAGTAACGCAAAAGTCACGAGTTTTGGTAATTAGCACTTGTACTTCTATTACAGACAAAATGAAATACAGAGTTTGAAAGAAGCTCTTGCGCTTCAAAACCAAAAACGCGATGATCTCAATAAGTACAAGCATCATGTTCATACAGAATACCAAGAAAATGCGGTGAGTATATTTGATTTGATATGGTAGTTTAAAAAATGATGTTTAAAAGTGCCCATTGCGGCCTATTTACTGATTGAATTTGAATTACTACTAAGGTAAAATTACTGCTTTCTGATACTGCA…
26295:25:-	264	25788	20787	30787	bw6_03Feb15_assembly_Path1241	linkage group Z	BayeScan	0.7623	1.7806	NA	NA	NA	0.786	6e-139	PREDICTED: Pieris rapae non-structural maintenance of chromosomes element 3 homolog (LOC110993923), transcript variant X2, mRNA	XM_022260346.1	no match	GGCGAAGGTGTAACCTCAGATCAAACGGAAGAACAACTACGGTCGGAGCAGTTTATGGAAAGTTTTGGATTCTTTTCAGAACGCAAACCTCGTAAATCTAATCTACTGGCGACAAAGAAAATATCAGAAACATTCCATATTATAGCTAACGAATGTGACGACATGTACTTTGGATTTAAAGACCGAAATCCGAAGAGATCTGTGCCAAATGAAAATAGAAAGTCTATCGATGAAGATAACACTGTGAAAGGGACAAGGCAACGTTCCCCACTCCCAAAGAAGTCAACCAAGAGAGGTCGTAAGAAAAAAAATTCCACTGTAACTACTCCACGGTACTGTCACATTTGTAAGAAAGAATTTCGTCGACCAGACAATTATTTGAGGCATCAAATGACCCTT…
27966:39:+	282	50926	45925	55925	bw6_03Feb15_assembly_bw5sc342	no match	BayeScan	0.6728	1.2891	NA	NA	NA	0.7544	3e-27	33K20_SfBAC_fin, Spodoptera frugiperda BAC, egg DNA	FO082295.1	no match	CCATTGTACACCGTCCATTGTCGTCCATCGTTGAATCTCGTTCATCGGTGATTCCCGTCCATTGTCCATCGTCCATCGTCTAGGTATAGTCCATCCTCCATCGTCCATCGTCGATCATCGTCCATCCTCCATTGTCCATTGCGTCCATTCTCTCCTCCATCCACATCCTCATCTTATACACATACACACACACACTAACATACAGAACAATTTATTTTAAACCTTAATAGTCAGGTATTAAGACTACCTATAATACATAAGTGTAACTTTGTAATCGCAAGTATTTACATGGGATTACAAACTTACTTATGCAGTTTATATAATTTTGAAACGTGACTGAAATTGCAACATTTTCGAAAAACTAATTATATTTAAAATTTGGAGCTTGTGGGTCTGCTA…
28299:3:-	284	70621	65620	75620	bw6_03Feb15_assembly_scf1482096	no match	BayeScan	0.6399	1.139	NA	NA	NA	0.9077	6e-92	Choristoneura fumiferana farnesyl diphosphate synthase-like protein (FPPS-2) gene, complete cds	AY962307.1	Molecular function - transferase activity, transferring alkyl or aryl (other than methyl) groups Biological process - isoprenoid biosynthetic process	TTTACCTATAACTGCATACATTTCAGGGCCAGATTTTTGCCGCTCAGTATAATTTGTAAATTAAGTAAAAGATAAATAAGAACGGATAATTACACAAAAATTACGCTTATATTAATAATATTATTGATTTTATTGTGCACAACCCGATGAGTAATTTTTAAGTTAGGTACCTACTGCATAATTATTTGCAAATTTAATTCACAAATCATTTTAAATATCAATTTAATTTCCACATTTTAGTTGTACATTTTGTATGAGGGCCGCTATTGAAGTCGCCAACACCATGCGGATCCTTTTAAATTGTGACCAGCCATATTTTTAAACTAGAAATAAGGAAGTCTCATAGAAACTCCCCCCTAATAATTCGAAAGCTACTTCTTCTTTCTTTATCTTTGCCTA…
28625:27:+	290	15654	10653	20653	bw6_03Feb15_assembly_Path5224	linkage group Z	BayeScan	0.7617	1.7756	NA	NA	NA	0.8008	5e-40	Choristoneura occidentalis clone Occ27 microsatellite sequence	FJ542030.1	no match	TTTTTTTCTACCACTATTCACTAAATAACAAATCTATTTTTCCTAAATATTCTCTATTCATTCTATATTCTCACGCGCAGCGGGTAGCGGATAGCGGGGGAAATGGGCGGAGAAAGCGTGGGAATATTTTTCGGGTCTTAAAATAAGCGGTCTATAAACACCGATATTATCGATAGATACTTTTTTTTCCAGGGCTTTCATAAATAAACAAACAAAACTAATACAAACAAGTACAAATAAATATTTAGTTGTTTTTTGATCTAGCTGGGGTTACATTACTGTTTTTTTTATTTTAGGCTGAAGCAGAAATGGCCTACGAACTACAAGCTGCTAAAACAAAGCAACGTATCAAAGAAGAGCAAATGCAGATTGCCGTCGTTGAACGCACGCAGGAGATCG…
28664:25:+	291	68503	63502	73502	bw6_03Feb15_assembly_Path5224	linkage group Z	BayeScan	0.7042	1.4424	NA	NA	NA	0.9203	6e-43	Choristoneura fumiferana farnesyl diphosphate synthase-like protein (FPPS-2) gene, complete cds	AY962307.1	Molecular function - transferase activity, transferring alkyl or aryl (other than methyl) groups Biological process - isoprenoid biosynthetic process	ATATGGGACTCATTGTCAGCTGTAAGTCTTGATGTTTTCTATCACTGCTAGTTGCATTTATAATTTTTCAATTTTAATAAAAAATAATTTCTGTTCGGCGATGTCTCATCTGCTCTCCGTATTTCAATTACGGAAGATCGGGATATACCTAAAATAAAATAAGACTTACTGTTACCAATTTATTCACAAATTAGCCAATTTCCATTATACATACTATATGATGTATTTACAAGTCACGTTGACAACAAGGTTGGTGATGTCATTTAGACGAAATAGAATTAACCCTTCAGTCATACTCAGAGTAACTTTTGGTAAATATAACTATAGAACTAACTATACTACATAGAATCGTTTTTGGCATTTAAGCGCACAAATAACTCACAATATCCAAGAAATAGA…
29713:20:-	302	46259	41258	51258	bw6_03Feb15_assembly_Path4839	no match	BayeScan	0.6549	1.2046	NA	NA	NA	0.858	0	Choristoneura fumiferana putative farnesyl diphosphate synthase (FPPS-1) gene, complete cds	AH014859.2	Molecular function - transferase activity, transferring alkyl or aryl (other than methyl) groups Biological process - isoprenoid biosynthetic process	CAGCAACACCAAGGGTATTGCAGATACGTTGCCAACCAAGAGGCGTAAGATGGGATACCTCAAGTGCCAGTAATTTCACCGGCTATCTTACTCTCCACGCCGAAACACAACAGTGCAAGCACTGTACAGTCACGTCTNNNNNNNNNNNNNNNNNNNNNNNNNNNNNNNNNNNNNNNNNNNNNNNNNNNNNNNNNNNNNNNNNNNNNNNNNNNNNNNNNNNNNNNNNNNNNNNNNNNNNNNNNNNNNNNNNNNNNNNNNNNNNNNNNNNNNNNNNNNNNNNNNNNNNNNNNNGGTCTATGTATACCGTAACCGTGTTGTGCCGGAACGGGTCACCAGTATATAATATTATTTTAATGGAGTATGGATTCGTAGTATGTATGTCCCTGCCCGCATGCAGGT…
31218:39:-	318	14720	9719	19719	bw6_03Feb15_assembly_Path4900	no match	BayeScan	0.7049	1.4465	NA	NA	NA	0.8454	2e-129	Pieris brassicae DNA, BAC, clone: 01D23, partial sequence	AP017500.1	Molecular function - transferase activity, transferring acyl groups other than amino-acyl groups	AAATTAGTCAATCCGAGTCGACAACTTGTAGGTGGAAAATTCGGATTATCGAGTATTTTCAACATAAACTTCAATAAATTACTAAGTATATAATGGCGTTGCGAAGTAAACATGTCAAAGTCATCACATCAAAGTGGCGTGAGAGTCACGTCATCACGTATCACAGGTTTGCATTTCGTTCTCCATTGTGACCTTTAAAGGGCCCCACACACGGTACGATTCGTCGATTTTCATCAGATCGATCGTACAGACGAATCGTACCGTATATGGGGCCTTTAGGTCTAATTTCTTTGATTATGAGACAGATACATCATATGTAGTCGGGCCCAAAGTTCTGTTACTGGCACATTATTTTAAATTTAGAACATGATTTTAAGAAAATTTGATTGAATTCCATTT…
31253:38:-	319	37183	32182	42182	bw6_03Feb15_assembly_Path4900	no match	BayeScan	0.762	1.7778	NA	NA	NA	0.9556	1e-50	Choristoneura fumiferana CDA2 (CDA2) gene, complete cds, alternatively spliced	KC285591.1	Molecular function - catalytic activity, chitin binding Biological process - carbohydrate metabolic process	TCGAGGAGTTGTTGGGAATCGAAAAACTACTTGCATTTTAACAATGCTCTGAAGAATGGAGTGGAGACATAAGGGATGAAAATTTGTATTACTTTTGGAAAAAAATAAGAGAAATTGACCCGGATCGTTCTCGTATTGTTGCCACTCCAGATTCAATGCAATTGGGGTGATTCTACAATAAATGCAAATGATATTACTCTTACAGGGATCAGTTTCGATTGGCCAAATGATGAAATGTCAGTATTGGATATGGTCATAGAGAAAGACGACACTTTAATACCATGTTCGACTCCAAAAATTTCAGATAAAATAATTAAAATTGGTGAAAATGAATTCAATAAAATTGACCAAATTAGTGCATTAGAACACGATTCCAATCCTCAAAACAATCTTGATGCA…
32280:52:+	329	51524	46523	56523	bw6_03Feb15_assembly_Path4649	no match	BayeScan	0.6912	1.3775	NA	NA	NA	0.8992	2e-178	Choristoneura parallela desaturase Z9-III gene, partial cds	GQ130306.1	Molecular function - oxidoreductase activity, acting on paired donors, with oxidation of a pair of of donors resulting in the reduction of molecular oxygen to two molecules of water Biological process - fatty acid biosynthetic process	CTAATAAAATCGGTCAAGTGCGAGTGCGAGTTCCGCAACTCCGTACAATGTTTTAAAAACTAATAGTTAGTAATATTTTTTTGTAAAAAATTCTAATACAAGCTTTTTGCTGGCGGTACTTTTTGCTCCAAGTTTCCAAAGTAGGTAGTCGTCAAGACGAATTAAATGAGACCAAAATCGATGCGGTCGTGTCGTTTTATTACAGAGTTCCTATGGCCAACATCTAACTTCATCATCAGATCAGCTCTACGTCATAATAATATTGCATTGTCATCGGATTTATTCATGCATGCAAAATTTCAGCTCAATCGGTTGAAGATATCCACTTCAAATTTAACGTGAAATATTAATTCCACCCGAACAAACCTAACTAGTTACATTACTACTACTACTACTACT…
35637:57:-	365	7080	2079	12079	bw6_03Feb15_assembly_scf1477354	no match	BayeScan	0.6531	1.1961	NA	NA	NA	0.9574	4e-31	Choristoneura fumiferana chitinase (Chit) mRNA, complete cds	AY098731.1	Molecular function - chitin binding, hydrolase activity, hydrolysing O- glycolsyl compounds Biological process - carbohydrate metabolic process	TATTTATATGCCAAGTAAATAGTCTGCTAAAGGTTGAGTTACGAAACGTTAGTCTGCGAAACAATACATCTGCGTTCCTACAAATTCACCGGCGTACCGTTACTCGGCGAAACGTTGTCTGCCAATCAATAATCTGCCTAAAAATAGTCGGCGAATCATTAGGTATCCGTACATTGCATCTCATAACTGCTCCCGAGTTGCGCCAGCGGTATCATTGAGACTGCTGAACTCACTATATTCTCCGTAGTTCAGTAAAAAAAAACGTATTATGTGGGTTCTATTTTATTTCGCAGACAACGTTTTAATAGAATTTCGTTTAACAGCTTCTTTTCTCATATTATTGTTTCATAGAATAATCAATACATGGAACACTTACTTTAAAGGAATATGTATCATTGA…
36771:4:-	374	47407	42406	52406	bw6_03Feb15_assembly_scf1480083	no match	BayeScan	0.6913	1.3782	NA	NA	NA	0.9541	6e-38	Bombyx mori genomic DNA, chromosome 20, BAC clone:014E18, complete sequence	AP009001.1	no match	CTGAACAGATTAAGAGCTACCTATTCGTAAATGTGTTGGGTGGGTCTAGGTATATCGACTGGTAGAAAAGTGTTTTGCATTTAAAAAGTTTCGTAACATATTTTTTGTATACTTAACAACGTTTCGTCGAATGATTGAAATGTCGAAAATTGTTTGGTCGAAATTAATTCTCATAATATTTTTGGTCGAAAAGTTGTTTAGTATAATATGTGTATGGTATAACATTGTTTTGACGAATGTATTATAGATATAAAATTGTTATTCCGAATATTGTTACCACTAATTTTATGTCTGGAAAAGAAATATGAATTTAGCGACTCTGGGGCGAAGTCGACGAAGCTCCGCTTCATGGAGCTCCTATTCCGCCTAGTTAAGGCACAATACTAACCTAACCTATAT…
36825:60:+	375	13048	8047	18047	bw6_03Feb15_assembly_Path3646	no match	BayeScan	0.6731	1.2902	NA	NA	NA	0.9699	1e-136	Choristoneura fumiferana trypsin (cftry) gene, complete cds	U12917.1	Molecular function - serine-type endopeptidase activity	ATTAGGATTAGTATTAAGTGTGTTTCAGACTTTACATCTAAATTTGAACTCATTGCGTCAGTCTGAATGTCTCAATGGGTATCATGAATTAATATTGTATTTTTAGTGAGTGTAGTTATTAACAGATTAATTGATAATTTGTAATTGATAGTTATAGTTATGTGATGATGTGGTACTAAGATTTTAAAGCTCTAAAATTGAATTAGATGGAAGAAGGTCATTGCTTATTTGTTAAATAATAAATTAAATAACTACAGAAAACGAGGTAAAAAGCATTTACCTCGAAATGGTTTTCGATTTACTACACATTGCAAAAAATAGACATACCCAATTAGCTGACGTGAGAATAGAAATGAATGAAGATTTGATTTCGATTATGCTGCTGTACACTTTACCAAG…
39477:40:-	398	26893	21892	31892	bw6_03Feb15_assembly_scf1326240	linkage group Z	BayeScan	0.7628	1.7829	NA	NA	NA	0.9155	2e-43	Choristoneura fumiferana CDA2 (CDA2) gene, complete cds, alternatively spliced	KC285591.1	Molecular function - catalytic activity, chitin binding Biological process - carbohydrate metabolic process	GAGTCAAATCACTTTTATCACTCGATGTTTTATCTTCTTTTGCAGTTTTGATACTTAAAATTGCAGCGTATTGAAACACTCGCGGATTTTATTTTTAAGCATTTAATTTTTTTCGTTCGGCTTGCCGTGGCGTGACCAGCTCGATTTTCGAATAAGTTCGATTTTTTAATAAATTCGGCACGGAGCGGGCCGGCCGCTGGTGAGCTGTAGCTGCTGAGCTATACCTTCGGACTGTACGCCGAGCGATTTTGAAGAAATTAGACTTTAAACGCTTAACAATAAGAACTATTAGAAGTGAGAATCACATTACTAACCAACGGGTTATAGTGAAATTCAGTACAGTATTACGCCCCGGCGAAAGACAAGGGCTACAATGATTTACGTTGAGAAAGGTTTGCA…
39875:19:+	404	1835	1	6834	bw6_03Feb15_assembly_scf1480249	no match	BayeScan	0.6913	1.3772	NA	NA	NA	0.8922	1e-169	Choristoneura rosaceana desaturase Z/E11 gene, partial cds	FJ999625.1	Catalytic activity - 2 [Fe(II)-cytochrome b5] + an 11,12-saturated fatty acyl-CoA + 2 H+ + O2 = 2 [Fe(III)-cytochrome b5] + an (11Z)-Δ11-fatty acyl-CoA + 2 H2O Molecular function - acyl-CoA delta11-desaturase activity, metal ion binding, myrisoyl-CoA 11-(Z) desaturase activity Biological process - fatty acid biosynthetic process, fatty acid metabolic process, oxidation-reduction process, pheromon…	TTTGCGAAAGCTAATATTAACGTATAAATTGAGGTAAAACATTAGACTACAAAAAACATATTTGAATTTATTTGTGAAATGAGGGGGGTGGGGAGCATTGAGCACTAATTTTCGAGGGAGGTTTGGGCATGCCCAACCCTCCCGCCACTATTGTTTGTTTCGGCAATCGGTATAAAATGTAGGTTCTGTTAAAATAAAATTACTTGGACGGGTTTAAATTGCGTATAAATATTGAATTTTAATCATCATCCATCATCCCAGCCTATATACGTCCCACTGCTGGGCACAGGCCTCCTCTCAGAACAAGAGGGCTTGGGCCGTAGTTTCCACGCGGGCCCAGTGCGTATTGGGAACTTCACACGCACCATTGAATTGCTTCGCAGGTTTGTGCAGGTTTCC…
41421:16:-	419	15209	10208	20208	bw6_03Feb15_assembly_scf1482856	no match	BayeScan	0.7048	1.4467	NA	NA	NA	0.8754	6e-89	Choristoneura fumiferana trypsin (cftry) gene, complete cds	U12917.1	Molecular function - serine-type endopeptidase activity	GTTGGTTCGATATTTAATACGTAGGTACTGGGTAAATCTTCTTATATTAGAGAGGTATTGGTTTAATTATGATTTGTTCAGGCAAACATTAAGGGTGAAGCCAGACGAGCGGATTTTTTTGAGTTATGAGTCACATATTTTATTATAATAATATATATTCACTACTCATTTTGAGTCGCGTAGTGGCACTAACTGGACTTTTATATAAAACTGAATGCAGCAGGAACACCGCGACTGAAAATACGCCACTCACGGCTCTAAAAATTATGCTCGTCTGGCTTCACCCTAATTAAACAACGTGCGAATATTTATATTTTATTATACATCCATTTATAAAATTACGACGTGTTTCTAAGTATACAAGTAAAATTATTGTACAAGTCTCAATATTAACTATTT…
42061:17:+	429	12163	7162	17162	bw6_03Feb15_assembly_scf1427246	no match	BayeScan	0.6923	1.3821	NA	NA	NA	0.973	1e-60	Choristoneura fumiferana farnesyl diphosphate synthase-like protein (FPPS-2) gene, complete cds	AY962307.1	Molecular function - transferase activity, transferring alkyl or aryl (other than methyl) groups Biological process - isoprenoid biosynthetic process	TCACAATCGTCGTTCTATCCACGATAAATACTAAAAACCATGGACGTAATATCTAAAAGGGACCAAGTACTGTGAAAATATGTATTTACGAAAATGAACCATATTACAAGGTGAGAAAGTATCTTTCTCTGCAGGGCTACTACGAAACTCGAAGTTCGTTTTTAAGTTATCGTATTATAATTTTCATCAATTTCGTTGTAGAAATTCTTAAATAAATAATAAAAGATAGAATTTTTGTCTATTTTACTTTTTTATTTCTAACATGGTAACCCTTCAAAGCGTAATGTCATAGCGGCATTATTTGAATATGCCTCACAATTCGTCACTACTTTGAAAAAATCTCGTATCTAATATCAATTTGTCAACAAAATTGAACCTTGACACAATGTCTATAAAGTT…
42882:54:+	440	34686	29685	39685	bw6_03Feb15_assembly_scf1353127	linkage group 25	BayeScan	0.6416	1.1468	NA	NA	NA	0.9638	8e-122	Choristoneura fumiferana antifreeze protein (AFP-Iu1) gene, complete cds	AH010510.2	no match	CGTATCTTCATGTAAAGTGTATCTCATGTTCCCACAGTCTCAGGAGTGACACAAGCATAGGCCTTACTGCATATAAACACTCATCTAACCGTTACGAAAGCGTCCGACGTGGCTTCTATATTATTTAAGTAAAGCTATATTTACCTCTGCATTGTAATGGCGAGGGGATGATCCGGTGCTCCTGTGACCTACATCGACGTCAACAACCACCTGTAGAAAACATTTCTTTCATCAGTAAAGTGATTTATCTGTCAACAAAATAATAGCTAAGGTAAAAAGAGTGGGGTGAGGCTATTAGTAGGTCAAACTTAAGCTATTTTTAATAAAACACTCGGAGTCACAACTACATCCACCGTTTCTTTGTATATAATGTTATAGGTAGTATAAGGAAAGGATGGT…
43223:12:-	445	25270	20269	30269	bw6_03Feb15_assembly_scf1349606	no match	BayeScan	0.7055	1.4499	NA	NA	NA	0.8673	1e-120	PREDICTED: Spodoptera frugiperda eukaryotic translation initiation factor 4 gamma 3-like (LOC118281452), transcript variant X5, mRNA	XM_035602344.1	no match	AGCTGCCGTATTTTCCAAACTACAAAAGCAGCAGAGCTCAATCTACCCGCGATTGCCGTGACGTGAGGTCTCCACTGTAGTTTAGAATCGAGCGTTATTCCTAAAAATACTGTTGATTTTACAAATTCAATAGTTTGACCATTTAACTTTATATTAGAAACAGAATTCTACTAACCTTGAACAGTAAAGACGTGTCGTCAGCTAACATAACTATACCCGACTTTTGGCTTACCATATAAGTTAGATCATTTATATAAATAAGATACAGGAATGGGGCAAGAATGGATCCTTGAGGCACTCCCATTTCGACCACAGATCCCTCCGATACCGTTCAGTTAATCGCTACCTTTTCAATGAAAAAAGTTCTAAAGCGAGGCCACGAATGCCATAAAAATTTAA…
44285:38:-	450	10943	5942	15942	bw6_03Feb15_assembly_Path3846	no match	BayeScan	0.7625	1.7816	NA	NA	NA	0.8516	0	Picea sitchensis clone WS02725_H09 unknown mRNA	EF086205.1	Uncharacterized protein	TTTTAGTGGCTTTCAAATTAATTGACATTCTTAATAGCGTGAATCGCATTTTGATTATTATAGCTCGATTGTCAATCTGAAGCCATATTTAATTTTACGTATTACCTACATATATCCAAACCTGCCCCCCCCCCCCCCCCCCGGTTACACAGGTAAATATAAGTTGAAAGATGCATAATGAGATTAATTGAATTAATTAATTAACACTAAATGAATTCAAACGTTACTTTGCAGAGGTCCAACTATATCAATGAACTAATTAGAATATTCACTTTGCTTTTCCGCTACTAAGCGTACAGACATTTTATATGAATTTTTCTGACTAACTGACTGACTGACCTAACAACAAAAACCTAACCCACTTCCAAATGACCTAGCAAGTTGAAATTTGGCATCCAG…
54200:34:-	543	111314	106313	116313	bw6_03Feb15_assembly_Path1189	linkage group Z	BayeScan	0.6901	1.3719	NA	NA	NA	0.936	9e-167	Choristoneura fumiferana farnesyl diphosphate synthase-like protein (FPPS-2) gene, complete cds	AY962307.1	Molecular function - transferase activity, transferring alkyl or aryl (other than methyl) groups Biological process - isoprenoid biosynthetic process	CATCGTGAATGACTCTACCTATACAAACATCCAAGACTCAAGTACCTACTACAAACATTTATATTCATCAGCCTTACGATCCAGCGGGGAAATGCTCCCAGCATCTTTGGTACCATGCCGCATTATTTAATTTTAATGTAGTTTTAGTTTTTTTTATCGTATCTAATCTACTTGTTAATTTGTATATTTTACAGGTTTTCAATCAAAAATACGTATATTTTCATACAAGTATTAGCAAATAAATCGGTTCTGGCACTTCGCCGGCCGCTGCCGCGGCACGCTCGCGCACTGAGGGTCGCACTTCTACCTAACACTCCTCGCTTCGCTCGTCGTCGTACCTAACCAGACCTGCCTTAGTAGAATAGGTAGAGGCATCGAATTAAGGCACTGATCTATTTA…
59138:8:-	599	71274	66273	76273	bw6_03Feb15_assembly_Path4427	no match	BayeScan	0.6445	1.1573	NA	NA	NA	0.9294	3e-22	Carposina sasakii isolate BJYQ chromosome 22	CP053169.1	no match	AATTAAAATAAAACTACAGGCTATCTAAGTTCGAGGAAACCTATAAGAAATCTGAGTTATTTAATTGAAATACTTAGGAAATTTCCTTAATATCAGGGAAAGTACGGAACCCTCTCCTTGCAAATTCAACTTGCAATCGTCGCGTTTTTCATTTTTTTTCCGTTCCATAGCAGATATCCGAGCAATGTCCTGTGCTACGAGACAGCGTTGCCGACATAGACACGTTGAGCGTGTATCCTTCTTTCGAATTTCAGGTGTGTTACAATTTTCTAGTTTTTACTGTTATAATACTTCTTTATCTAACGCAGATCTTTATCAACACTAATAAAACATTAAAGTTCAGTACCTTGCCACTTTAACACATTTAACAGAAATTGCTAGAGCGAATCAGTAGGTAAT…
60408:22:+	614	13601	8600	18600	bw6_03Feb15_assembly_Path116	no match	BayeScan	0.7054	1.4486	NA	NA	NA	0.9481	4e-175	Choristoneura fumiferana farnesyl diphosphate synthase-like protein (FPPS-2) gene, complete cds	AY962307.1	Molecular function - transferase activity, transferring alkyl or aryl (other than methyl) groups Biological process - isoprenoid biosynthetic process	AAAAAAAGTTTGGCGATCGTAATAAATTAGATAACCCCCGTTTTCAATCATATATTTGTGTTTTTTCTTACATTATAAAATATAATGAATTGAATAATGAAATCATAGATTATTTCATTATCATTAATTAGCTTATTTTGATCTCACTGCGAGATACCCTTAAAGAGGAAGTTTAAATAGGTAGAATACCTTGCCTTATTGCAAACTGCGAGACCGCAAGGACGTGGATAAGTAAATAGTCATATTATGCATTTCTCAATAGACTAATAATACCTAATCTGCAATATTATGCAGATTATACCAGACCCCTGTCGTGCAAAGTTCAAGTTAAAATTGGTTTTGCTACTCTCTTAGTTCGTTGGTTGAGCAAGAATAATTATTTACAAACTAAATAAAATA…
67395:14:+	681	27697	22696	32696	bw6_03Feb15_assembly_bw5sc602	no match	BayeScan	0.7618	1.777	NA	NA	NA	0.8562	5e-35	PREDICTED: Spodoptera litura dnaJ homolog subfamily C member 3 (LOC111352493), mRNA	XM_022965027.1	no match	TATATTTATGGTATTGTATTTAAAAAAAAACAAATTACATATCAAGTTATATAATTAATAACACGTGTTTAAAACTTTACATATATTACCGATTTTAATTGTCAAGATAATGTACAATAAAACAGATGATAGTGACCTATCACTGATATGATTCCTAAATCATAGAAGAATAAAAACCGGCCAAGAGCGTGTCGGACACGCCCAAAATAGGGTTCCGTAGCCATTACGAAAAATAAGTTAAGCCANNNNNNNNNNNNNNNNNNNNNNNNNNNNNNNNNNNNNNNNNNNNNNNNNNNNNNNNNNNNNNNNNNNNNNNNNNNNNNNNNNNNNNNNNNNNNNNNNNNNNNNNNNNNNNNNNNNNNNNNNNNNNNNNNNNNNNNNNNNNNNNNNNNNNNNNNN…
69071:60:-	694	42013	37012	47012	bw6_03Feb15_assembly_Path913	no match	BayeScan	0.7621	1.7785	NA	NA	NA	0.8827	0	Choristoneura fumiferana antifreeze protein Iu1 gene, complete cds	DQ835587.1	Overwintering success	GGAGGAGTGCCCTTATGGTGCGGGTTCCATAGGAGGAGTCCTCCAGCTTGCTCTTCCACCGATCTCGAATCCTATCTGTAGCCAGCCGACGCGTTCGCTCTGCCTCCTCGGAATCAAGACGCTCCCCCGTCGTTCTGGCTTTTGACTGTACTACGTACCTCTCCGCTAACACTTGGGCATCCATCTCCCATGGGGGAGTGCAGGCGAGAGCGCATGCTGCTGCTTGGTACACAGTTCGATAGGCCCTAACTATTCTATGGGCTGCCACACTGCGGCTGGCGGAGTAAGGCCCGATTCTTTTCCGAGAGCCGGTCAGCCCAGATCGGCGCCCCATAAAGTGCCATACTCCTCAATACGCCTGCGTATAGGCGTCTGCAAGGTGTGCGGGGCCCACCTATA…
69868:62:+	703	13261	8260	18260	bw6_03Feb15_assembly_Path589	no match	BayeScan	0.6433	1.1518	NA	NA	NA	0.8919	9e-162	Choristoneura fumiferana antifreeze protein Iu1 gene, complete cds	DQ835587.1	Overwintering success	TAGCATTCTGTAGGAGGGCTTTCGGTAGTATGGTTGGGAGGACATGATGTCTCTGGCTTGAGTCATTCCATGAAAGTCCATAAAATAATGGGCTTGTTATTATGACAAAAATTTATGCTTGATGAATTTGAACCGCCAAAAACATATTTATTAAAAAATCGTGGTTTTTATGAGTTGTCCGGGGGCATAACCAGGTTCAAGAAAAAGTTGATCTACCTAATAACTAAACACCAAAAAACCGTGTGCGCGTGAGTGTGTGCATGTCTGCATACATACACACGCGCACAACCTACATAAGTTGTGTTTTTCTTGTCACTTTAGTATCTGTGTTATCAACCATTGAGGAGTTCCCTGATAAGAAAACAACCCTAGCCGCAGCATCAAGTTGTGTCTATCTAT…
75173:39:-	749	30515	25514	35514	bw6_03Feb15_assembly_scf1479695	linkage group Z	BayeScan	0.7042	1.4427	NA	NA	NA	0.8881	8e-88	Choristoneura fumiferana trypsin (cftry) gene, complete cds	U12917.1	Molecular function - serine-type endopeptidase activity	ACGGACTCATTTACCGACCTTGGGGTTCATGACAAGAAAATTAGTACGCGCAATGACTCATTTACCGACCACGGGTTTCATGAGAAGCGCATTAAGGTCGAGGGTTTTATTTGGGGGGTTGCAACCAAGGTAGCCTGCATGTTCCGACACTGTTTACGAGCAAGTGTGATAAAAAGCTTTTTTTCATTTGGTGGTGTATAGTATAAGAAAATAAAGCAGCAGGACGTGTTTTATTAAAAGTTACATAAGAATGTTATTACAGGCACTTTTTGCTTCACTTCGTGTAGAGATTAATTTCATGTCTTATTTCTTTCTTTTCTTTTAAATCTTTCATCTCAATCGGAGCATTGTTCACCTACCTACATTCTTAGTTAAGTTATAACATACTAGCGTCCCACC…
77198:16:+	773	39164	34163	44163	bw6_03Feb15_assembly_scf1293543	no match	BayeScan	0.6908	1.3752	NA	NA	NA	0.8973	5e-55	Choristoneura fumiferana antifreeze protein 2.7a and antifreeze protein Lu1 genes, partial cds	DQ835586.1	Overwintering success	TATCGCTAAAGAACGATCTCTTCGAGATAACATTTGGATTACTAACTTTTTGAAAATTTTAAATAGGAATTATAATATCTTCTAAGATTTTTTGTGATTATTACTCATTAAAATAAAACAAATTATATGACGATTACCTATACTTCGAAACGTCGGGATAAAAGACTCAAATATCTATACGCCAAATATACCTAAGAGATTGCAACAAGAACTGCTATCGATATTTTTAGCGATAAGATCGCTTGTTGTTTACCTCTACTTTTAATCTTCTTTAATATGTTGTTCTAGAACGTATCGATATAATATCAATACAATAAATGAGAAGTCCCTATGACAGCTCAAAAGTGCCACGAGAATTCCAGTCTCTGATTATTACAGTGACAATCCAAAACATTTATA…
78284:20:-	783	5078	77	10077	bw6_03Feb15_assembly_scf1420233	linkage group Z	BayeScan	0.7611	1.7727	NA	NA	NA	0.9758	1e-70	Choristoneura fumiferana farnesyl diphosphate synthase-like protein (FPPS-2) gene, complete cds	AY962307.1	Molecular function - transferase activity, transferring alkyl or aryl (other than methyl) groups Biological process - isoprenoid biosynthetic process	TTGTAATTAACTGTCTTACTCAAACCATTACCCAAGCATACAATACGATCAGGACAGGTGTACAGTACATAGGTGTTCAATAATTGCACTCTTACGATTAAGTCTCACTAAACCCTTACCTTTTCAGGCGTACACACTTATTGCTTACAAAATATATTGGAAAAAAAAAGTAAACAATGAAAAATTTGCATTGCGTAAACAAAATGATTCCCGTAAATACGCTCCCGTGATTGCGTATACATCGTACTAGTTTTAGTAGTTTTACGAATATTATCGAACAAAATCGAATTGAATTCAACGTCACAGTTCAGTTTTCACACTTCATATTTTTTTAATTTAACTTATATTAAAAACCGACTAAAATCTTCCCTTCATACAGGCTTAGGACTGCCAGCAATT…
80023:46:-	794	24874	19873	29873	bw6_03Feb15_assembly_Path2386	no match	BayeScan	0.7624	1.7812	NA	NA	NA	0.8744	1e-56	PREDICTED: Bicyclus anynana probable phospholipid-transporting ATPase IIB (LOC112058383), mRNA	XM_024099180.1	Catalytic activity - ATP + H(2)O + phospholipid(Side 1) = ADP + phosphate + phospholipid(Side 2)	AACTTCATTCAAATCTGTCCAGACACAAACATAACACACAAAATTTCACTGAACTAAAAGAATTTCTTTGCTCACTTTCACGTTTATAATACTAGTAAGATTGTAGAAGGATTCCATTCAATAACTAAAATTTTCTAACAATATTGATCATAAATATCTATTTGGTTGACTTGAGTGTCTGCTTGACTTCGGGCCAGCCAGGTATGTCCAATCCCATACTTGATTTTTCTATTCAAAGCAAAATTTTATAACTAAGTCATCAGAATTCTGAAATTCTATATTCATCTGAGGCCATATTGTTTAACATGCTGATGTTCAGAATCATGTTCACCACTTCTTTCTACCCTCGTATTATACCATGTGTGAGAAAGAGATGGTCAAAATTATTGTGATTCCAAG…
85383:39:-	837	33744	28743	38743	bw6_03Feb15_assembly_scf1328560	no match	BayeScan	0.6722	1.2846	NA	NA	NA	0.9674	5e-124	Choristoneura fumiferana antifreeze protein (AFP-Iu1) gene, complete cds	AH010510.2	no match	TACGTATACACTCGTACTTTGTATCAAGGATTACAGATGTATTATTGGGAACACTCAAATACTCCGAAATATTTCAATACGAATTTGCTAATTCCGATTTTCAAAACTCCGATTTTCACAATTCCTTAGACATACAATTCCGATTATTTAAAAATACGAAATTTATTTTTCCGAATTTCGAAATATCGATTTTTTAATATCCGATTTTTAGAACCCCGGAGAATGAAAAGCACGAAATGTTATTGGCCCGAAGTAGAGTATTCCGATTATTAATTTTCCGAAATGACATCGCTAATTAAAAAATATATATATACCAAAAATGTCAACTAAAATTAAAATAAACAAACGCTAATTCGCAAAATAAACTTCGTGGTTTTAATAATCGTAATCTTGATTTCG…
88166:35:-	865	7096	2095	12095	bw6_03Feb15_assembly_scf1482085	no match	BayeScan	0.6577	1.2196	NA	NA	NA	0.8874	4e-91	Choristoneura fumiferana farnesyl diphosphate synthase-like protein (FPPS-2) gene, complete cds	AY962307.1	Molecular function - transferase activity, transferring alkyl or aryl (other than methyl) groups Biological process - isoprenoid biosynthetic process	CTTACTATACAACCAATGACAACTAAGCGTAAATTGCAGCAAGTTATAACCATAACCGATTTCAAATCGGATTACAATTCTCTTTAATTTGACGGCTTCTTTATCACACCTTGATTAAATAATAAACAAATATTGGGGGACATCTTAGTCGAGAACCGTAGAAGACGTAGGTACAATTGTAGACCGCCATTCATGGACGTGGCGACGATGGAACTCGGACTTGAGAGGTGCGAAGGAGAAACCAGTGGCCGTTATTAAAGTATATTACACCTCGGAACACTACATGTTTTTTGAATTGCTTTTCTGTCACAACTACGGTCGTTGATGAATCTAAACAAAGAGAAAATCAATCTGATACAATTACATGGAATGCAATTTATATGGCGATCCGGAGCTAAC…
89062:54:-	873	28644	23643	33643	bw6_03Feb15_assembly_bw5sc1599	no match	BayeScan	0.6525	1.1937	NA	NA	NA	0.8788	1e-30	Choristoneura fumiferana antifreeze protein (AFP-Iu1) gene, complete cds	AH010510.2	no match	CCTACAAACCAAATTTCATGACTCTAAGCCCAGCGGTTATTATTTCAAGATTTTATCCCTATCCCGGGGGAATATCGGGATAAAAAGTAGCCTATGTGTTATTCCAGAGGTCCAGCTATCTACATACTAAATTTCATGGCTCTTAGCCCTGCGGTTGTTATTTCAATATTTTATCCCCCTAGGGATACCTATATCCCGTGGGAATATCGGGTCAAAAAGTCACCTATCTGTTATTCCAGACGTCCAACTACCTACATACCAAATTTCATGACTCTAAGCCCAGAGGTTGTTATTTCGAGATTTTATCCTTATCCCGTGGGAATACCGGGATAAAAAGTATCCTATGTTTTAATCCAGGTTATAAACTAACTTTTCGCCAAATTTCATCCAAATCCGTCC…
94360:12:-	922	18548	13547	23547	bw6_03Feb15_assembly_Path883	linkage group 12	BayeScan	0.6915	1.3782	NA	NA	NA	0.9503	3e-127	Choristoneura fumiferana trypsin (cftry) gene, complete cds	U12917.1	Molecular function - serine-type endopeptidase activity	TATAACTCAAAATTTTAAGAAATTTGCATCTAATGAACGAATGATCAATGAGTCTCTGATAAAGATGCGTGAGCAACGGTACTTATGTTCACTTTCGAGATTCGTTAGTGTCAAAATAATGAATTATCTAGGTTCTATTTATTGTATTTTTAAGAGTATTTATTGTATAATGACATGACAGTATTTAATATTTAAAAATACAACCTGCATTTTTTTTAATTATGACCTTCAAGGGACTACCGTGCGCTTGAATATTTCGAGGAGACGTTTTCTTTTTTCAGCTTTTGTCACATTATTAAAATGTACACTTTTCTCCATGTAATTACCTTACCTTGTCTTAATCTGACGCGCTCGAGTTTTTCTAAGGGTTGATTTTATTTTACTAATCTGATCGGCTAC…
106310:6:+	1024	12254	7253	17253	bw6_03Feb15_assembly_scf1482088	no match	BayeScan	0.7624	1.78	NA	NA	NA	0.8533	5e-65	Choristoneura occidentalis clone Occ27 microsatellite sequence	FJ542030.1	no match	TCGGTCCACCTGTTTAAGAGCTACGGTGCCACAGACGGATACACAGATACACATAGCGGTCAAACTTAAAATACCCCTCTTTTCGCGTCGGGGATTAAAAAAGGAATTGGGGTAAAGTGTGTTCACATTTCACATCAGCATCATACTTAATTATACTCATACCTAAGTACCTACTGAAAACATAATGAAAAGTAAATAATAAGTCGGGTTCGTTGGGGACGTGTTGGCCGTGCCCGCTTTCATTGCATTGTACTAACTACCCGGAGTACCCGGTGTTCTAAATACTTAACTTTTTTAACTTAACCAGTTTTGAACTTTTCTATACGTAGGTACCTACTGCAAAGTAATTGTAGCGCTTTAATTGAATAAAATACTTGATGAAATTAAACTTCTTGTTAG…
107110:33:+	1032	6091	1090	11090	bw6_03Feb15_assembly_scf1483560	no match	BayeScan	0.6432	1.1512	NA	NA	NA	0.906	6e-104	Choristoneura fumiferana antifreeze protein isoform 104 precursor, mRNA, complete cds	AY004228.1	Overwintering success	ATGTTTTTTTTTGTCGTTTCAGTTTTTGGGTTTTTTGAACGTGTCAGTTCCAATTTTTAAATATCGTTCAAATCGTCCGAGATTCCGGAACTTCGGAACGCAAATTGGTATTTACACCAATCCACACTATAATAATACATACGCACATCTAATCTTTTGGCAGAGGGATACGCCCGTTGTTGGCATCTCCAGTTGGTATAATGCTTTAAGAGATTTTCGCACATATTCATAACTACTTATTAGTCTTATTACATATAGTAAAATCGCAATTTGTTACGTATTTATATTTCTGATGCCGTCTCTGTCTTTTTGCTCCAACAAACAAAGATGGCGTGATATCAGCCTATATAGATAGTCATGAAAGTGGGTCTTCGATTCTAATCTGAAAATTTTATACAG…
123892:22:+	1169	1935	1	6934	bw6_03Feb15_assembly_scf1308547	linkage group Z	BayeScan	0.6818	1.3307	NA	NA	NA	0.9201	1e-104	Choristoneura parallela desaturase Z9-III gene, partial cds	GQ130306.1	Molecular function - oxidoreductase activity, acting on paired donors, with oxidation of a pair of of donors resulting in the reduction of molecular oxygen to two molecules of water Biological process - fatty acid biosynthetic process	ATAAGTATNTCCCCCGTGACTGATCGTGTGGTGGCAAAACCGAGACGGAAAAGCACCAGGCAGCCTTAATTCTTCAACTGCCTTCTTGCGCCATATTCTTCCTCAGACAAGAGTTCATCCAAGAGCATAGACCTAGCTCTAGATCTCCAGCACTCCAAGTTATCTATCACGCTGTCATACATAATTCTAGTCGCTGGGAATAGGTGATACAAAGCCTTGTAGCATGGCAGGCAGATGTCGGTTAAAAATTTCACCTGTAAAAAAATTTTTGATCTTATCTTTCTTTAGTCTTTAGTGTCTACAGGGGTTCCCTGGCTATGGGGTTTTAAAAACCGGAAACTATATTTTCTTTTACTTAAATTTAGATTTGTCACTATACTGCGATACCCTAATTATTAT…
138427:26:-	1269	6210	1209	11209	bw6_03Feb15_assembly_scf1419523	no match	BayeScan	0.7621	1.7796	NA	NA	NA	0.8721	2e-59	Choristoneura fumiferana antifreeze protein (AFP-Lu1) gene, complete cds	AF325859.1	Overwintering success	ATCAAACATAACCGGGAATCGAACCTGATCAAAATCTCTGTAAAGTACCTACGAGTATGTTATACATTCTGCACATCTTTTTGTTGCTATTTTTGACTGCGTGGACCATAAGTGAAAAGAAACACAATTTACAAGCTTTTATTTAACTTGGTATGTGTGTATCTAAGTATGTAGGTATAATGTATGTATGTACGGGTCAAATATTGCAAGTTGAATTTACGCACTTCCAGTGACTACTGGATTGACTTCAATTTGGCATACTTATGTAAATCTGGTGACAATACAATATTCTGGGACATCCTGGTAGTTTGGCCAGGAACGTCTCCGCAGAACGGAACTCTTAACATTCTTCTCCTAACATACTTTACAGTGATTTTGACCAGATTCAGGTTGTAAGTT…
147323:34:+	1339	9846	4845	14845	bw6_03Feb15_assembly_scf1481025	no match	BayeScan	0.762	1.7782	NA	NA	NA	0.8104	2e-89	Choristoneura occidentalis clone Occ27 microsatellite sequence	FJ542030.1	no match	AGCATTATTGATACGAAAACGTAGAATATGTCAAGCTTACTACAAGCTGTTTTGCTACTTGAGTTACTTGGTTATGTTTGCCATCTACATATATTGCCATACAGCTCCGTGCAACGTACTAGGTATGAAAGGTATCCGATAATCCGATCTTTGGAAATGAGTCAAAAATTCACCTGCAAGGTTTTTTACGAAAAAAATATTAATTTTGTTCAAACCTAAATGCCTAAATACTGTAAATAGGTAGGTAGTAAGCTTTTCTTTGCTAAGTAACAAGATCTTCTACAACTATAACTACATAGGTAATTGATTAGTGTTAAAAATAAAATAACAAGATTATGTTTGCGCATCAATCGAAAACATTAATCCTTGACATCTAATATAATTTACATATTTATCTAT…
160865:31:-	1450	5619	618	10618	bw6_03Feb15_assembly_scf1480403	no match	BayeScan	0.7608	1.7714	NA	NA	NA	0.9312	2e-104	Choristoneura fumiferana antifreeze protein 2.7a and antifreeze protein Lu1 genes, partial cds	DQ835586.1	Overwintering success	GAAATGCCGACTAAAATCAGACCATTATATTATCCATACCTTTTTATTTATACTTATCCAAAAAAATAATTTCATATTCAAGACGATTTCAATAACTAGATTTCTTTTTGAATTATTCAAATCGGACATTCCATTCAAAAGATATTACGAAATTAAAAATATCAATCTAACCAAAAATGCATTTACTCTACGTTGACACGCCCCGGCTTCGCGCGGGTTGGGTGCAGTTTGTGGGAAATGGAGCTGAAAAATATATGTAAAGTGCCCTTGATTAGAGACCTTTTTAGAGTAGTGGCTATATTCTCTTTGGTTCTGTGCCCAAAGAGTAATAAAAACGGGAAAACTCCACTGTCTGTCACTAGGCTATATCCGATATATCTCATGAACCGTGACAGCTAG…
179467:42:+	1594	7897	2896	12896	bw6_03Feb15_assembly_scf1291524	no match	BayeScan	0.6733	1.2914	NA	NA	NA	0.8826	2e-84	Carposina sasakii isolate BJYQ chromosome 07	CP053154.1	no match	GTTTTTCCTTACTAAATACTAATTGTATTCTAAACTAGTGTTTATTATATTATTAGATCCAGCAGCTGAATTGAAATTTAGAGATTTTTTAAAATTCCCGTGTGAATTCCCGAAAATCATGCCAAATTTCATGACTAAGCCCAGCGGTTGTTATTTCGAGATTTTATCCCTATCCCGTGGGAATATCGGAATACAAAGTAGCCTATGTCTTATTCCAGATGTCCAGCTATCTACATACCAAATATCATCCAAATCCGTCCAGCCGTTTCAGCGTGAAGGATTAACAAACATTCTCACTCACAAACTTTCGCATTTATAATTATTAGTAGGATTAGTAGGATTTGAAGCTTCTATGTCTGCTAGAAGTAAGTGCCTTAGAGTTTTGATGATCGGTCAGTC…
256890:11:+	2082	1970	1	6969	bw6_03Feb15_assembly_scf1478758	no match	BayeScan	0.6914	1.3781	NA	NA	NA	0.9034	1e-99	Choristoneura fumiferana antifreeze protein isoform 104 precursor, mRNA, complete cds	AY004228.1	Overwintering success	AGAGGTACCAGCAGACACTGCTTCAAGACCAAGAACTGGGCACAGAAGGTGCACATCAGAGAGGGACGACCGCTTCCTTGTCATGTCAGCACTGCGAAATTGTCACCAGACAGGTGTTGCTCTCCAGCAGCGACTGTGAGGCCCGAGGAGTAGCCATCAGCGAGTGGACAGTCAGGAGAAGAATCAAAAAGCCAACCTTAACCCAAAAAGACCTGACAGACCTGTTCTCGGTTCGAGTGCAGGATGTGTTTGACAGAAGAAGAAGAGTCTACAGAAGACCAGAGGAATGTTTTGTTTAGTGCTGCTTCTTCAAAGGAGTCACCTAATGAGAAGGTTCTGTTAAGTTTTGGGGAGTACAATGGGCGGACTGAATTGGCTTTCGTGTCTACATCTACTTTT…
286593:26:+	2262	45640	40639	50639	bw6_03Feb15_assembly_Path193	no match	BayeScan	0.7624	1.7802	NA	NA	NA	0.8947	2e-174	Aphantopus hyperantus genome assembly, chromosome: 6	LR761653.1	no match	CATATGAATTTTTACCTTGTAAAATTAATTCTGATTGACCTTTTAAATCATTTAAACGGCCTTGTGGAATTCGCGGTTAATTAGTCGCAAGTGCTTATAACCGGAGCAGGGGGGGTCAAATGATTCATCTGCATTACAGGAACCGATACACGGGCTGGGCTGTGGTTGCCAACTTCTAGCAATTATTGATAAAAGCGACACGTTGTTTGCCACCATATGAATAGGTACGAGTTAACTAATGTTATATTATAAGAAACTCGGAAACTCGTTTTTTATACTTACCTAGCTCGTTGAGGTTACTAAACCCGTTTAGATTATAAGGATTTCGATTAATTTAAAAAGAACATTTTTAATCATTGCCTGTAATGGTATTTGTACCTATATGTTGGTGAGATAAAT…
286841:44:+	2264	108373	103372	113372	bw6_03Feb15_assembly_Path1931	linkage group Z	BayeScan	0.7617	1.7762	NA	NA	NA	0.8473	1e-115	33K20_SfBAC_fin, Spodoptera frugiperda BAC, egg DNA	FO082295.1	no match	GAAAACGACAATGTAGTTTTTGAATATTTATACGTTTTTTTCTGCAAAATCCTGAAATCGCACTTTATATTTCATCTAATGGTTAACGCTCACGTTAAACGAGCCGAGGGTAAAAGGCTGTAAATATAATAATATTATACATATATAAATTTTAAATATCCATATTATGAATTTAGTCTAAAGTTAGATTTGAGCAGTAGGTAGTCTTATTTGTCATTGAATAAAAGTTGGTTTGCTGTACATACAATCTAATCCCCGGCAAAGTTCCAAGTATGCCATTGTCTCATTTGTCTCACTTTCTGCTTAGCCAATAAACCATCGGACGCTTAAGACCTAGTAAAGTGTTTAGAGAGAATAAATTATTGAGAAGCAATGTGCGTAGAATCTAGAATAATGTGT…
287526:15:+	2274	68268	63267	73267	bw6_03Feb15_assembly_Path442	linkage group 4	BayeScan	0.7621	1.7784	NA	NA	NA	0.96	3e-132	Choristoneura fumiferana trypsin (cftry) gene, complete cds	U12917.1	Molecular function - serine-type endopeptidase activity	CAAAATATTTTTTCATGATCACTTAGGCGTAAAAAAATTTGATCTTACGCGGGATACCACATTTACTTAGTGAAGACCAAAAAATGACTCGCGTTAGATGGTGTCGCAAAACTCTGCGGCAATTCAACCGAGGAGACTCTAAACACGTTTATAACATTAGCAGAGGTGACGAATTTTGGATATATGCCTACTATCTGGATTCTAAACAGCAGTAGACTATTTGGGTGTTCCAAGATGAGCCAAAACCGACCAGAATAATACCCTAACCGAGCATTTCGAAATGGCCACGTTGCCACCATCGTACTCGAAGACAGTAATACAGTTAATGCTGACTGGTATACCACTGTTTGTTTTTCTGAAGTTATCGGCGAGTTCCGAAAAAAATACCAATACCAATAC…
287868:16:-	2280	36882	31881	41881	bw6_03Feb15_assembly_Path39	linkage group Z	BayeScan	0.7627	1.7821	NA	NA	NA	0.9535	2e-05	Aphantopus hyperantus genome assembly, chromosome: 23	LR761670.1	no match	TTTAAATGTGTACTATTAAAATTGTACTTTCTTGCGAAAAATGCTACTTAAAAATTATTACATAAGTTATACCTGTGTTATCGAATGAACATATTGTAATATAATGCCCCTTAAGTTTATATTCTTTACCATCTGCCTTGCGAAATGTTATCTATTTGTTACTATTTTATAAAAATTGTGTTTTTCAACAGGTGTATGCCACGCCGATGAAATAATGCATTTGTTCCCGGTAGATTTCCTTCTGAATGATGCTTCGGAGGAAGATTTGAAAATAAGCCGTCTTATAGTAACTTTGTGGACAAATTTTGCCACCACTGGGTAAGTACAAAAACAAGCCATGTGGCTGCATTTTTGATTATGATTTTTCTCAACCCGCGGTTAATTATCTACAAAAAACAA…
289400:26:-	2294	34298	29297	39297	bw6_03Feb15_assembly_Path2457	no match	BayeScan	0.6527	1.1945	NA	NA	NA	0.8707	1e-120	Choristoneura parallela desaturase Z9-III gene, partial cds	GQ130306.1	Molecular function - oxidoreductase activity, acting on paired donors, with oxidation of a pair of of donors resulting in the reduction of molecular oxygen to two molecules of water Biological process - fatty acid biosynthetic process	TTTCCGTGGACCCTTCATATGCATTATGAGGGGCATAAATTGCTTAGCAACTGTGTCAAACTAATTAAAATTCAACCCGTGAAATACTTGTTATTGAGTAGTAACTCCGATGGACAACTGTGGTCTTCATCATCAGTTCCACTTAACCAAATGATAATTTTTAGGAACAAATGCACGAGTTACTACTAAATATATCCAATCTACTATATGTGTCCCTAGAACATTTGAAGAGTTCCCTCGATTACCTTAAGATCCAATCATCAGATCCTGATTTGGTGCTTATGGGACCTAATTGAAGACATTCCTAGACGAACGCAAAAAAAAACAAATCGGTTCATAAATGACGGAGTTGTGAGGTAACAAACATTTTAAAAAAATACAACCGAATTGATAACCTCC…
291175:14:-	2312	33150	28149	38149	bw6_03Feb15_assembly_Path251	linkage group 4	BayeScan	0.6432	1.151	NA	NA	NA	0.9338	8e-53	Choristoneura fumiferana trypsin (cftry) gene, complete cds	U12917.1	Molecular function - serine-type endopeptidase activity	CACCAGCATTGTGTCAGCTCAGCAAGACAAGGGTCCGACGTACCTACTAAACTGACGCGGCGACGTGATACGTGCCGGCAATCTGACTCCATCTAGCCCCCTCTGACTGGATATACTTACAGGTTTATCAACTAATATATTATGTATGATTTGAATTATGATTAGTGCCTTTTTTCGGAGAGATATTTATTTTATTACAAGAATATCTAACAAAGTATTTATAAAAAACGAAAAACATTAAAAAGTCTATTTAAAGTTTAAAAGTTCAATTTCTCAAAAATAGCAGGACCGATTATAATAACACTTAGTATAGATAGGTTCACTAATTATGTTGCATAAAATCGAATGTCATACTTTCGTTTCGCATAACATCCTTGGGCAGAACCATCTTACCACCGA…
291771:6:+	2320	111113	106112	116112	bw6_03Feb15_assembly_Path1	linkage group Z	BayeScan	0.6635	1.2438	NA	NA	NA	0.9316	1e-100	Choristoneura fumiferana antifreeze protein 2.7a and antifreeze protein Lu1 genes, partial cds	DQ835586.1	Overwintering success	GATGGTTTCATACGCATAATATAAGACAATTCAATTCTCAAATATAGTGGAGTCTTTAAGACTCTGGAGTCTTTAGGCCTCGAAATGAGCGTTGTACACAACTCTAACCATGACACATAAGACAATCATTAAAAAAGCTAACTTTCTAATTTTCCTAAATGTGTGTGAAAAAACACTTTAGTTAAGGGCTTTAAATAAGCTTTACAACATTAAGTAAGAACCTTTACACTGTTTTACTGCGTATAATGAATTGTCGTAATTATTGATTGTATTTTAAACGGTAAGAGTCAAGCGATATTAGTGTCTAGGAGAAATTAACTTCATTTGACCTGTAGATTGTCCCCCTAAAACTTAACGGAAATTAAAAATAACACGGTGTATTTGTCAAGCCCGATTCTT…
293394:2:-	2332	39143	34142	44142	bw6_03Feb15_assembly_Path19	no match	BayeScan	0.6904	1.3732	NA	NA	NA	0.8942	2e-23	Choristoneura fumiferana putative farnesyl diphosphate synthase (FPPS-1) gene, complete cds	AH014859.2	Molecular function - transferase activity, transferring alkyl or aryl (other than methyl) groups Biological process - isoprenoid biosynthetic process	TTATAAGACAGGACAGCAACATTTCAAACTGTCAATTTGCTTAAGAATGTAGACCTGCTTTATAACTGCCTTTGTGACGAAACACGGCAGGGGTCCAAATGAGTGTCATTACTTAAATTTTGTTTATTTAATTAAGTTTATCACATTTTTGGACTCTGATTTCTGAAACATACTTCACAAAGCCTATCACGCAACAGTGCGATTGATTATATGTTGTCAAAAATTGGGACATCCCAATTGTAACTACCCGATCGAGTAATATACGCGTGCGAAGCTGCGGGCAAACTCTAGTTTCATCTAAAAGTATTTTATTTAAATAAAATATTTTGAAAATACCCATTTTTCATTTTGTATTTAAAATACTAAAAGCAAAGTTGTTTTCATAATAAATAAAATAGT…
295487:4:-	2361	56439	51438	61438	bw6_03Feb15_assembly_Path11	linkage group Z	BayeScan	0.691	1.376	NA	NA	NA	0.9346	5e-120	Choristoneura fumiferana farnesyl diphosphate synthase-like protein (FPPS-2) gene, complete cds	AY962307.1	Molecular function - transferase activity, transferring alkyl or aryl (other than methyl) groups Biological process - isoprenoid biosynthetic process	ATATCAATAAACTAAAAGAATTTCCTTGCTCACCAGCTGGTAGCATNNNNNNNNNNNNNNNNNNNNNNNNNNNNNNNNNNNNNNNNNNNNNNNNNNNNNNNNNNNNNNNNNNNNNNNNNNNNNNNNNNNNNNNNNNNNNNNNNNNNNNNNNNNNNNNNNNNNNNNNNNNNNNNNNNNNNNNNNNNNNNNNNNNNNNNNNNNNNNNNNNNNNNNNNNNNNNNNNNNNNNNNNNNNNNNNNNNNNNNNNNNNNNNNNNNNNNNNNNNNNNNNNNNNNNNNNNNNNNNNNNNNNNNNNNNNNNNNNNNNNNNNNNNNNNNNNNNNNNNNNNNNNNNNNNNNNNNNNNNNNNNNNNNNNNNNNNNNTTTTAAAGTATTGACGAAATGTAGGTTTGATGCTTTG…
295682:60:+	2362	4780	1	9779	bw6_03Feb15_assembly_Path1508	linkage group Z	BayeScan	0.6557	1.2105	NA	NA	NA	0.9444	6e-109	Choristoneura fumiferana antifreeze protein 2.7a and antifreeze protein Lu1 genes, partial cds	DQ835586.1	Overwintering success	TTATGAGGACCTGGGTTCGATTCCCAGCGCTGGTCTCTTTTTCTGGTTTTTCTGTGCATCCATGTCTCAGTTTGTATTTTCGATATGGTTTCACGGGATACCCGTAAAAGTAACAAAATTTGGAGTTGAAATAAAAAATACAAAAAGACTCCAATAAACCAATCATATTTTAATTCTCTATTCTACGTGAATTTCGAAAAACCTTTCCTAGTTCACCCCCGTTAACCTTGAAAATATATATGTCTGCCAAAGTTCCAGTCTATTCAGTAGTTTAACTTGTTCGTTGTGTGAGTTTATTAGTATAAAAAAATCTTCTTAATTCGCTACATATTCTGTGTCAATTTTGGAAATTATTGGACTTTTTTATCTATTATCTATAATTACCTACCTATTTGCATG…
296195:33:-	2370	95533	90532	100532	bw6_03Feb15_assembly_Path390	linkage group Z	BayeScan	0.6825	1.3338	NA	NA	NA	0.9043	6e-149	Choristoneura fumiferana farnesyl diphosphate synthase-like protein mRNA, complete cds	AY954919.1	Molecular function - transferase activity, transferring alkyl or aryl (other than methyl) groups Biological process - isoprenoid biosynthetic process	AAATTTTCAAGGTTTTATCCTTTAGCGTGAAAGTGCCAAAAAAATTCAAAAACTTGATTTTTAATCGCTACGATAAACAGTGTAGAGTAAAGTGAAATAGGAATAAGATGTAGTTATGATCTGAAACAAAAGAATATTAATTACTTTTCATAAAACTTTGTATGTAAATGTAAAGTAACGAGTTAGTATTAATCGTGAATAACCTGTCTAATTTTCTCTTTACACTACTATTAGACGTACTTTCGGTAGAACTGGTGCAGAATTCCACTTTTTTTAAAATTAAGTATCTCTTTCGTGTTTTAGAAAATCATGCCTTTATACTACCGAAGGTACGATAAACTTATTGATATAATTGTAGTATTTTGCAATTAGGCTGTAGTAATGTGAGCGTGACGTACA…
296485:37:+	2373	59140	54139	64139	bw6_03Feb15_assembly_Path302	no match	BayeScan	0.6914	1.3781	NA	NA	NA	0.8333	4e-116	Choristoneura occidentalis clone Occ27 microsatellite sequence	FJ542030.1	No match	CCGTGTCCGTGCTATCCGGCTGCTGGAACCTCACCACTACTGCTTCTTAGGCCACAACCAAATTAAACAATTGCTATTCATACTTTGTAAAAATTTAGCTTAGACTCAGCCAAAATTTTCGACATTTCTTTTTTTATTATCTCAAAAAAGAGATTCGGACGCAATCGTGGGCATAGAAACTCGTCCAAAGTACCAATAAAAGGCTATAAGTACCACAAAAGATTAGGCCCGATTACATAAAAATAGATACTTTTGAGACTCAAGTAAATATATTATTTTCAAAATTGCGAGACTGAAAGTTGTTCTTTATCTTGTCAAAAATATATGCGTGTATGTTGATTTAAGTAAGAAGATTTTGGGCAGGGTGATGTGGGGTGGGCGGGTGCCGGTGCGCGGTGC…
296640:19:-	2374	189703	184702	194702	bw6_03Feb15_assembly_Path29	no match	BayeScan	0.7621	1.7793	NA	NA	NA	0.9007	9e-152	Choristoneura fumiferana farnesyl diphosphate synthase-like protein mRNA, complete cds	AY954919.1	Molecular function - transferase activity, transferring alkyl or aryl (other than methyl) groups Biological process - isoprenoid biosynthetic process	AACAGCAAGTCATTGTTATGTTTGTTTTAAGACTATTCATAACTGCTGCTACTGGATTGAATGACAATGCCATTTTTTTTCATACCTATTAATTTTAATTAAAAATATGTATTCTGTAGAGATGCAACGGATATCTGGCCAGTGTCTGGTATCTGGCCTATCCGGCCACTATTTTACTATTCAGCCGAATACCGGATAGTTGCATACTATCCGGCCAGATACCTGATGATAAAAAACTTATATTTATGATTGAAAACTGGTATTTAATTATGAATTTATCAATTATTGACATCAGTTTATTATTCTAAGGGGCTGTTTCACCACCCATTGATTAATTTTAACTGACGGATAAATGTGATATTGTCTCGCGTCTATTCAAACAAAACAAACAGAAACAAC…
297528:6:+	2382	206025	201024	211024	bw6_03Feb15_assembly_Path423	no match	BayeScan	0.6376	1.1285	NA	NA	NA	0.9489	2e-114	Choristoneura fumiferana antifreeze protein (AFP-Iu1) gene, complete cds	AH010510.2	no match	AATATTAATGAACAGAACACATAATTTTAGTGTGCATTTACTAATGTTATCCATCGACTATGCATGGCTACAGTGACAGCCTGTTGCTCGTATACATTTAACCTTTTCCCAGACGCAATGTCACGTTTTACTTTAAAACCCAACCACTTAAACGCCCAAAAGTACCTAATCCAGGTAGAAATTAAAAAAAATGTTTTCGTACCAGGCTTTGTATGTTGTTGCTTTATTTGTTTGTAAAATGGACAACACAATTGCTCAATTACAGAATAAGCCCAAAAATAGGTGTCTGAATTACACTGGTGAAAAAAAAACAGAACAAAAAGCACAATTAAATTATTTTTACAATGAAGTTAAGTTTAAGAGGTTTCCTTCACTTACGTAGCTTTCTTGCTTTTGTTA…
298700:14:+	2401	102797	97796	107796	bw6_03Feb15_assembly_Path4881	linkage group Z	BayeScan	0.7612	1.7742	NA	NA	NA	0.9007	9e-152	Choristoneura fumiferana farnesyl diphosphate synthase-like protein mRNA, complete cds	AY954919.1	Molecular function - transferase activity, transferring alkyl or aryl (other than methyl) groups Biological process - isoprenoid biosynthetic process	GGCAGATACGAACTTCGATTTTCGAATTTCGTAGTAGGTAGCCATGCAGTTATCGTTTTAGCAGCATTACTATACAGGGCTCTTATGAGGTATAGATTATAATAATATAGACTTTTCCAGAATCTTGTTATGTATTATGTATTATTGTTCGTGATTAAGTAAATCACAGATACTTAACAGTATAGGAGTGGAAAAACTATTTTCTACTTTTATTTGTCAATTAAAGGTCCACGAACACGAATACAATGATATACATAATAAGTCCGGGAAATAGTACATTGCTGCCGGCCGGGATAAAGCAATTTGTGGATGAGTAGAGTTTGACTGAGACGGACGAAGCGTAGCTGAGTCCGTCAATAAATAGGAATCCACGAATAGCCATTTCCGCTGAGGCATGTA…
298751:27:-	2402	173011	168010	178010	bw6_03Feb15_assembly_Path4881	linkage group Z	BayeScan	0.7619	1.7773	NA	NA	NA	0.9467	2e-123	Choristoneura fumiferana trypsin (cftry) gene, complete cds	U12917.1	Molecular function - serine-type endopeptidase activity	ATGACACAAAGTTTGATGTTCATAAATCCAAAATTTGACTTGGGCTGGGCGTTAGGAGGATAAGACGGAATAGCCATATAAAGTGCGCCCAAATGCGGTTTTATAAACGTTTCTCAGTATTCTATAGAACTAAAAAATACATGCTCCTAAGATAATTACAGGACCACATTTTGCTACTTAGAGGAATATTAACCTTACGATGCTATGCATAAGTTTGACTATCCCTCCTGACTTTAAGTGGTAATTAGTGACTATTGCTTGTCACCCGACGGTTTCACTATAGTTTATATTGACGTCCGTGCAGGGGTTGTGTAAAAAGTAATCATCATCATCATCATCATCATCCCAGCCTTTATACGTCCCACTGCTGGGCACAGGCCTCCTCTCAGAACAAGAGGG…
299447:20:-	2413	63653	58652	68652	bw6_03Feb15_assembly_Path104	linkage group Z	BayeScan	0.6912	1.3772	NA	NA	NA	0.8503	2e-29	Helicoverpa zea clone Hz_Scaffold_114 SNP Hz6_114 genomic sequence	MT702913.1	no match	GTATCGCCACATAAGTAAATGGTATTATTATCTTCACAATCACTTTTTCTGTAGTAGTAAAACTTTCGACTGTGACAGCCGAATCGTGGATAACCTGTTTTGACCTCATATTTAAAGGTTACCTACCTCTTATGACTTCGATAAACCGATTAAAAACTGTTGCTCTAGGAAAAGTAAACTACGCGCCAATTGTATCTTCTTGTTTTATAGTAAATTGTTCACCAAAGGACTAAAACAACTCATTATAGTTGTTTAGTCCTCGCGTAAACACTCTACTTTTCTCTTTGAATGCGAGAAAAAAAACGACGTACTGTTCGAAATTACTATATATTATTACTTTCTAAAAACGCACACTCAATAGGACTAATGGATATCTGTTCAAAATTCAAATAACAAAAA…
299465:53:+	2414	77308	72307	82307	bw6_03Feb15_assembly_Path104	linkage group Z	BayeScan	0.6732	1.2912	NA	NA	NA	0.9742	5e-65	Picea sitchensis clone WS0276_I10 unknown mRNA	EF677512.1	Uncharacterized protein	GTTCAGTGCTAAGAGTAAGAGAACCACAGAAACTAAGCCGGTCTCGGTGTCTAGTCTTACATTATCGTCGACACTAAAACACCTGGCAATCGAAGCGTGTAGCTCTAATGTATGTATGTAAAACTCTTAATTGCACATAAAAATAAAAATACAAATACACAGAGAGTCTTGAGAGATATTGTCATGTCAAAGGCGTTCGGACGTGTATATTTTTAGCAACCTGCCTATTTTGACAGATATATAATATTATATTATTATTATATATGATGATTGTGCAATGATATTATGAAAGCTAACATGTTAACTCCAATGAAATGGTTGAAGACAAACTGATTGTTAGGATACCTACTTATGATTTAATTCGGCCGTAAAAGTATAGTCAGGTGCAAAAATATGGAA…
300809:5:-	2429	161677	156676	166676	bw6_03Feb15_assembly_Path3376	linkage group 8	BayeScan	0.6525	1.1935	NA	NA	NA	0.9118	1e-26	Choristoneura fumiferana antifreeze protein (AFP-Iu1) gene, complete cds	AH010510.2	no match	TTCATTCTTCTCGATCCAAAGCAGCCTGAGGCCAGTCATCGAGAAATACGAGTACATCCTGTATTATTGTTAAATAAATATTCTTGTTAAGGTCTTCAGTGGTTTATTTATATAGTATTTAGTTACAATCTTAATTAGTTTATAATGTTAATATTAATACGACCGGCTAGGTCAGAGGTCGGAGGCCAAGGGGCGCAGTGTTGCCAACACACATAAAAAGAGAATTACTTTTTTTTAAATTACGTTCCAATACACATCCACCATGTTGTCTAACACACTTGAAATCACGATAGTTTTCACCACTTCTTTCTGTCACAATGGTGCATGTAGGATGAGGATAGAAAGAGATGACGAATGCGAAAGCGAAGCTTATTTCCTAACGTTACTGACGCTCGAGAT…
300905:10:+	2433	125251	120250	130250	bw6_03Feb15_assembly_Path106	linkage group Z	BayeScan	0.6911	1.3761	NA	NA	NA	0.8756	8e-58	Choristoneura occidentalis clone Occ27 microsatellite sequence	FJ542030.1	no match	ATTCGGGGGTTGCTAAGACGATTTATTGATTCAGTGATTTGTTTGCGAAATATTCAACTTTAAAGTGGAAATTTTCATTAAAATCGAGCGTCCCCCCCCCCCTAAAACTCTAAACAGGAGGGTGGAAAAATTTGAAAAAATTCAGGATGATAGTAAGTATATCAAACTTACAAGGAATACTATAACGGTTAAGTTTGCTTGAAAATTATCAGTAGTTTCAAAGTAAATAGCAGCCTATTAACGTATAAAATTTACCTAAACTTGGAAGATTCCGTATAAAAGACGAAATCATAAGAAAAATATTACTTTATTTTTACATAGTGGCTACGGAACCCTATTTTGGGCGTGTCCGACACGCTCTTGGCCGGTTTTTTTTTTACTTATCGTGCTACTTACGGA…
301446:22:+	2444	73449	68448	78448	bw6_03Feb15_assembly_Path40	no match	BayeScan	0.692	1.3807	NA	NA	NA	0.9189	2e-123	Choristoneura parallela desaturase Z9-III gene, partial cds	GQ130306.1	Molecular function - oxidoreductase activity, acting on paired donors, with oxidation of a pair of of donors resulting in the reduction of molecular oxygen to two molecules of water Biological process - fatty acid biosynthetic process	AGATAACACAGTTTACATTACAACTAAACAATTAGCTGTTTATAATCTAGCATTTACTACAAACTAAATAGCGCTTTAATCTATGTCAAATGACTGTAATAATAATTATAATAATAATAATAATCTCCCGGCCGTATTCGGCTACAGTGACTACTTCCTACTGCTGAGAGCGGCGCTGGTGTGCTCTCAGGTGACTGACGTATCCGATCTTGGCAGTGAATGTGCGACTGCAGTCACTGCACGTCAGCACCCCTCCGACGTAATTGTAGAATATGGCCGCAGGTGGTCTGGCCTTAAGCTCGTCTCGCTTCGCATCGAGCTCGCTCCGTCGCCTTGCCTCAAACTCGCTCACCCTTACATGCACGGCTCGCCTCCACTGAGAGCGATTCCCTGCCAAAT…
301519:51:-	2445	112059	107058	117058	bw6_03Feb15_assembly_Path174	no match	BayeScan	0.7608	1.7709	NA	NA	NA	0.9625	6e-104	Choristoneura fumiferana trypsin (cftry) gene, complete cds	U12917.1	Molecular function - serine-type endopeptidase activity	TTTTACAGACAGCCAACACGAAAATTCCCAACTGGAAGACCAAGATGTGACTCAAGAGCCGGAACCGGAACCATCTACTAGCACTGCAGAACCAGCATCGACTAATGTCGAAACTACTAACACAGACACCCCATTGGTGTCTGAATTGGACGAAGAAACCCTACTCATATTAGGAGATGATCCGTCTGCCACGCAAAATTACGGCAAAGACATCCAAGCGGCGTTAGCGGTTCGTCTTCAACATATCGCCACAATGGGGCTTACTAAAGAACAGCGTAAAGAGCTACAAGATAAACACTTGCCTCCCGCTAACTGTACACTTATAAATGGGCCCGTGCTTAACCCGGAAATAAAAGCCGCGGTATCAGATGTCATTGCAAAAAGAGATAAAGGTATTGA…
304129:18:-	2475	53052	48051	58051	bw6_03Feb15_assembly_Path81	no match	BayeScan	0.6913	1.3775	NA	NA	NA	0.8352	1e-30	Choristoneura fumiferana antifreeze protein Iu1 gene, complete cds	DQ835587.1	Overwintering success	TTGTTTGTAAGGTACTTAACCGATTTAGATTAAATTAGGTATGCAGATAATTTGAATCCCGGAGAAGGACATAGGATAGTTTATATCCCGGAAACCTGCATAGTTTCTGCGGGATAGCGATAAACGAATTCTGCGCGGACTTAGTCGCGGGTAACGGCTAGTACCTATATTATATAAGAAGGGTCCACGGAAAGAACTTGCCTAGTCACCTTTTTAAAAATTGAGTGTTTAATCTGAAAATGTAGAGCTCGCCAAGTAATCTGAGTTACCATTGAAGATGGATATCTGAAAACAATATAAAACATTTTAATTTTTCACTTTTGAAGAAATGGTAACCCTAGAAGTGTTCTTTCCGTGGACCCTTCATATGCAACATGCACACCTAGGTTGCTTAGATAC…
304446:21:-	2482	35744	30743	40743	bw6_03Feb15_assembly_Path1566	linkage group 12	BayeScan	0.6618	1.2364	NA	NA	NA	0.8348	4e-46	Carposina sasakii isolate BJYQ chromosome 18	CP053165.1	no match	ACTTTCTCCATGCCTTTTAAAGCCTCTGTAATATTTAAATCAGATTCGTAAATAAGTATGTTGTCTGAAACATGTAAATGAGGAGGGAACTCGAGATATAGCGCCCTTACCCACTAAATGTAGATGTTCCTCGGAATTTGCATCAGTCAAATTTCTCAATTGCTGGAGCAGTAATGGATACTTAAGTATCCGTTGGATTGGTTTAATTAAGTACGACTCCAAAGTTGACGAATGTTGTTGTTTCGGATTCCTGGCAGCCAAGAATTCTTGTAACGCTTGATTGCCTTCATCTGTTTAATTAATGTTAATGGAGTTTAGATTTAATTATAGTGGGTACCTACTTAAGTCACAATCTCAGAGTATTTAATAGAGGGAATGGATTTAAATTAATTGGTATTA…
306689:11:-	2507	78560	73559	83559	bw6_03Feb15_assembly_Path1528	no match	BayeScan	0.7625	1.7814	NA	NA	NA	0.7374	2e-38	Anopheles gambiae str. PEST AGAP001929-RA (AgaP_AGAP001929), partial mRNA	XM_321134.5	Catalytic activity - a 2'-deoxyribonucleoside 5'-triphosphate + DNA(n) = diphosphate + DNA(n+1) Molecular function - 4 iron, 4 sulfur cluster binding, chromatin binding, DNA-directed DNA polymerase activity, DNA replication origin binding, metal ion binding, purine nucleotide binding, pyrimidine nucleotide binding, single-stranded DNA binding Biological process - lagging strand elongation, leadin…	GCATATGGGTGACAATCAACCTAGTGCCTGCATACAGACTGATGGCCAGCTGCCACTACAAACAAATGAGAATGGAGAGCAAATACTGAGGTTCTTTTGGCTAGATGCTTGGGAGGACCGTTTTGTGAAGCCTGGGGTAGTGTATTTATTTGGGAGGGTGTATGTGGACCCAAGCAATAAAAAAGCAGGGAGTGTGTCATGCTGTCTGATTGTAAAGAATGTTGATCGGCAGCTGTTCCTTCTACCACGAGAATATGTAAGTTTGAACATTTTGATATTAGCCATATCGCAAATTCTTAGCAGTTCATTTCACCCCGGTATTTGGCCCCGGCACTGGCTTCCACTTCCGAACTTTGACGCGTTTCATTTGTTATTTTTTGACAAAAGAAAAAACCGGCC…
307633:4:+	2514	88484	83483	93483	bw6_03Feb15_assembly_Path61	linkage group 8	BayeScan	0.6637	1.2452	NA	NA	NA	0.9701	3e-137	Choristoneura fumiferana trypsin (cftry) gene, complete cds	U12917.1	Molecular function - serine-type endopeptidase activity	TGAGGCCGTATTGCCTAATGTTTCTAACGCTTGCGATTGCAATCAAATTATAGTTTTTATATGCGAAATCTGTCATTTGATTGCGATTGCGAGCATCAGAAACGTTAGGCAATAAGGCCTCAGGTATCTATGAACTAAATGATGAGCCCTGGTGGCCTAGTGGTTTAAACCTATGGCTTCTCAAGCAGAGGATGGGTTCAAACTCCGGCTCGCACCTCGGAGTTTTTCGCAATTGATGTGCGAAATTACATTTGAAATTCAGTGCGAGCTTTACGGTGAAGGAGAACATCGTGAAGAAACCTGCACAAATCTGCGAAGAAATTCAATGGCGTGTGTGAAGTTCCCAATCCGTACTGTGCCTGCGTGGGAACTACGGCCCAAGCCCTCTCATTCTGAGAG…
309821:24:+	2540	20666	15665	25665	bw6_03Feb15_assembly_Path12	no match	BayeScan	0.6547	1.2062	NA	NA	NA	0.9667	1e-135	Choristoneura fumiferana trypsin (cftry) gene, complete cds	U12917.1	Molecular function - serine-type endopeptidase activity	GATAAAAAGTATCCTATGTTTTAATCCACATTATAAACTAACTTCTTGCCAAATTTCATCCAAATCCGTCTAGCCTACCTACTTACTTTATTTGTTATTATAAAAGTAGTTAACATTACATTACTACACGTTATTATTACATTTGAAATTTACCACGAGCTTTGCGGTGAAGGAAAACATCGTGAGGAAACCTGCACAAACCTGCGAAGCGATTCAATGGGGCGTGCGAAGTTCCCAATCCGCACTGGGCCCGCGTGGGAACTATGGCCCAAGCCCTCTTGTTCTGAGAGGAGGCCTGTGCCCAGCAGTGGGACGTATATAGGCTGGGATGATGATGATGATGATGAAAAGTAGTTTCGCCAGGAGATCAAGTTATACAAGGTGCTAACAAATTAAGTA…
313796:58:+	2586	8898	3897	13897	bw6_03Feb15_assembly_Path2796	no match	BayeScan	0.6323	1.1018	NA	NA	NA	0.9083	9e-33	Choristoneura fumiferana antifreeze protein (AFP-Iu1) gene, complete cds	AH010510.2	no match	GCTTCACTCTGAGCATTATGTTCAATATCCAAATCAATGCAGATTAAAGGTTTGCCAAGAAGGCTAATCATAAATGCAACAATTATCTGTTTGGTCCTAACACTGGAGTCAGGTGTTTTCAACTCCTCAATAAATGGTTGATAGAAAGGAGTAACCAAGGAATATACTTTTATGATTCTTCTGATATTGGGATCACACTCTGTCAGCAAGCGCTCTTTACCCTCCAATTCAAATTCATGAATAGGAATGTTTTCAATATAAGTGCTAATGGAGTTTAAACACCATTCCAGTGACCGTCCTCTCTTCAATGTCAATTTCTTTAATAGCTGTTGCAATGGTTTCAAAACTATAGCAAACTGAGCATCATTCTTTGCTACTTCAACTTGCTCAATGAACTCC…
314449:25:+	2592	61523	56522	66522	bw6_03Feb15_assembly_Path5596	no match	BayeScan	0.6307	1.0953	NA	NA	NA	0.9347	5e-135	Choristoneura fumiferana Gasp protein (gasp) mRNA, complete cds	GQ144964.1	Molecular function - chitin binding	AATTACGCGTCTTTGTGGATGGCACTAGGTAAACTCAAGTATTGGAATAAAATAACCCACATAATATTGAAGAGTTTTTGTTAGGCTGTCCTTAAATACAAAACAAATTCTGCTAAAAGCGCTCTGGTATTCTGCACCTAGGTTTCCATCTGTCCACCAAACCATACACTACACTACCTTTTGTTTCCACTTGTATTTTTTATGTATGTTTAATTTGTTCATAGATAAATTCGATAAAGTTGTCTATTTGCTCCGTATTTAGTTCACATGCATGTTAGGTTATTTATTGATCATAAGAAGTATACATTTATAGTGAACATTTTAAACCAAAACTGAATGTAAGCTAAACTAAAACTACAAAGTAAAAATGTCGTCAATTCGTGTTAGGTGTAATATTAA…
315634:33:+	2608	41280	36279	46279	bw6_03Feb15_assembly_Path5088	no match	BayeScan	0.6728	1.2877	NA	NA	NA	0.9234	8e-103	Choristoneura fumiferana antifreeze protein (AFP-Iu1) gene, complete cds	AH010510.2	no match	TGCATACGTCCCACTGCTGGACAGCGGGCTACTACGAAACTCGAAACTTGAAGTTCATATCGTATCGTCCCTCTCGCTCTCGTATTAAATAGTAGACACAAGTGTCAGAGGGAGAACTTCGAGTTTCGAGTTTCGTAGTACCCAGCTGGCTTGTGCCGTAGTTCCACCGCGGGCCCGGGCCATATACTACGAAGTTCAAAATTCGAATTTCGTAATTTGCCGCCCCGCTAACGCTTATATATTATTTAATACGAGAGTGAGAGGGACGGTACGATACGAACTTCGATTTTCGAATTTCGTACTAGTTCCAGAGTTCGGATTATTACCTACTTCTTGACTAATGTGTACCTAGACGTAATTTAAGTAGGTAGGTACTTACTTAAATTATTTTCCGTTGAC…
316579:38:-	2618	52300	47299	57299	bw6_03Feb15_assembly_Path786	no match	BayeScan	0.6559	1.2111	NA	NA	NA	0.8066	9e-43	Carposina sasakii isolate BJYQ chromosome 17	CP053164.1	no match	CTTTATATTCCGATATTCCCACGGGATAGGGATAAAATCTCGAAACAATAACCGCTAGGTTAGAGTCTTGAAATTTGATATGATTATGAAAACCACGATTTAATTTAACCGGAATTCCTACGGGAATTTTTTAAAATCCCGAAATTTCAATTCAGCTGCTGCATCTAATGATTTATGTGTGCGAAGCCGGGGGTAAACACTAGTATAATATAATTAAACATATTTTAAAAAATCACACACAAAATTAAGAAAAAAATGTAATGTGTATTGTATATGTTACAAGAAGACAGCGTTGAGCTACAACAACAAATGGAATGCAGGTCGGTTGGGTCCAGTAGTTGGGTCCATAAGTTGGAATCAAATGTTATTGACGATAGATGCTTCGATATAACAAGCTGC…
317704:46:-	2632	46689	41688	51688	bw6_03Feb15_assembly_Path865	no match	BayeScan	0.7626	1.7819	NA	NA	NA	0.8943	1e-146	Choristoneura fumiferana farnesyl diphosphate synthase-like protein mRNA, complete cds	AY954919.1	Molecular function - transferase activity, transferring alkyl or aryl (other than methyl) groups Biological process - isoprenoid biosynthetic process	ATAATACAGTGCATGGCTTAACAAATCTTAAGTAATAAGCTGGCTGCTTGCTTAGTTAATGTGACTTATATTTATTACGACTAAATTGAGTTTCATATTCCTGCCTTTTAACTACCATATTCTTGCAGTTCAGTTATTTATGACAAATAATTCTTCTACAATAGTAAAATTGAAGTTTTTTTTTTTACTTATTTATGTAAAGAGATGTGAATATTTTTACAATATTGATATCATCATCAAAGCTTCATGACAGCTACTGGAGATATGAGTTATCTGTGCATAACAAATAACTTTACACTTTGATGACCGAGCAATAACAAAAATAGTAAGAGATGTATGTGGTAGTAAATTTTCACAATAAAAAAAGGTTAAATTAGAGCTCTGTCTTATCCCCTTTGG…
321853:52:-	2663	6558	1557	11557	bw6_03Feb15_assembly_Path1092	no match	BayeScan	0.6529	1.1952	NA	NA	NA	0.9259	2e-89	Carposina sasakii isolate BJYQ chromosome 08	CP053155.1	no match	AAAAATACAGTTTAACACGATTAAGCATTCCGCAGACATGAAATGAAAAGCCAAGGCAATAAAATATGTTTTAAGCAAATTTCAGCATGTTCATGTCCGCAATAACAACATAAACTGCAGAAAACAGCTATGCCATCAGCTGAGGGCCAACAATTATCGAGCGAATAATTTAATTTAAAACTTGGGGAGTTAACCCCGCAACAACGGAACCCGTCAGCGATAAATAAAATTATTCCGCGGGTTGAAAAAAGGTTAAATTAAAGCTGGATTCCAACTGCATGCTGTTTACTGCCCACGTCACAACGTTGCAGTTGGACTTCTTGTTTATCGGGGTTTATTCGTAGCCACGCCGCAACTTGTCTAGAGCGCAGGGATTTAAGTTATGTGAAGTCGTATTTA…
326434:60:-	2705	14919	9918	19918	bw6_03Feb15_assembly_Path2790	no match	BayeScan	0.7621	1.7783	NA	NA	NA	0.8585	2e-18	PREDICTED: Bombyx mandarina thyrotropin-releasing hormone receptor-like (LOC114240459), mRNA	XM_028171005.1	Molecular function - G-protein coupled receptor	ACATATTAGTAAACCGCTGATATGATATTCAGCTACGTAAGTAGGCCCGCTGCGCTTCCGACCCGACACGCTCCCCACCCACTGCCGTCCTGTGTGGGTTAGCGCTTGAAGGTAGGTATATCTTATTGTAGGACGTTTCTTACGTTGTATTAAATGAAAAGATCGGTACTTGTTTATCTAACATATATTAAAAAAAAATCTTTATGATACAATTGAGTCCAGCCTTACATTTGTAAATTGAATAGGCAAATATAAATGCATTTGACAGAAGTTAGTGAATAGGACGTTTAAAAATATTTTACATTATTTTAGAATAGTCATTTCGCCTTTATCTTTAATAATTCCTAGAAAAAACATGGAACGGTATTTTATTTTGTATTTATATAACTTAGGCATTAT…
330316:12:+	2746	54516	49515	59515	bw6_03Feb15_assembly_Path1586	no match	BayeScan	0.7049	1.4465	NA	NA	NA	0.8459	4e-91	Choristoneura fumiferana farnesyl diphosphate synthase-like protein (FPPS-2) gene, complete cds	AY962307.1	Molecular function - transferase activity, transferring alkyl or aryl (other than methyl) groups Biological process - isoprenoid biosynthetic process	CAAAATTCCCCTGGGAATTCCCAAAATTTATATCGTGGGTCTTCATTGAGGTCGTGTTAAAAATAACTACTGTCCAAAATTTCAACTCTAAACGGCTACCTACATACCAAATTTAATTACTCTAAGCCCAGCGGTTGTTATTTGGAGATTTTATCCCTATCCCGTGGGAATATCGGGATAAAAAGTATCCTATGTTTTAATCCAGGTTATAAACTAACTTTTTGCCAGATTTCATCCAAATCCGTCCAGCCGTTTCTTAGCCGTTATAGTTAGCTTCTAGAGAAATTTTAATGAAAATTAGCACTGAAGTTGAATATTTCGCAAACAGATCACTGAATTAAAAAATCGTTTTACAACCCCGTAATGATTTTAAAAGACCTGTCCAACAATACCCCACAC…
115437:12:-	1103	10240	5239	15239	bw6_03Feb15_assembly_scf1295648	linkage group 6	LFMM 2	NA	NA	bioclim_12 (Annual Precipitation)	-4.3502	0.0421249	0.8022	2e-90	Choristoneura occidentalis clone Occ27 microsatellite sequence	FJ542030.1	no match	TTATAAAGAAGAGGTAGATTTTGGTTCTTTAGTTAAGTAAGGCTCTAGAAGAGTGGCTCTTGGCTGGCAACGTATCGGCCATCTAGTAAACTGAACTGAACTCAAGGACATTTCCCCGTTTTAAAAACGAAAAATCCACCATCTGTCGAAGTACCGTATCAGAGTTGTGGCGTCACAAAAACTGCATCGGCACAGTTTCCACGGGCCACCTTCCTTATTAGGCAGTATCAATCGCCGCCTTATTCGGATTATCATCATAGTATGCCAACGGTGCGTGCGCCATGGATCCTACTAACGTAGTAATAAAAATAACCCTACAAATCCTACTAATATTACCAAAGCAAAAGTTGGATTTGGGCGAAATTCGGCAGCAGATAACTGGATCTCCGGAATAACACA…

## Sheet: 9_bieocc_Baye
Supplemental Table 9. Summary of BLASTN search results for Bayescan derived SNPs between C. o. biennis and C. o. occidentalis.
locus_name	locus_number	locus_position	start_position	end_position	scaffold_name	linkagemap_location	method	FST_mean	alpha_mean	environmental_variable	z-value	q-value	BLASTN_%identity	BLASTN_E_value	BLASTN_genename	BLASTN_geneaccession	BLASTN_UniProtKB_putativefunction	sequence
71344:57:-	323	19546	14545	24545	bw6_03Feb15_assembly_scf1310563	no match	BayeScan	0.1339	1.7507	NA	NA	NA	0.8333	2e-34	Choristoneura fumiferana antifreeze protein 2.7a and antifreeze protein Lu1 genes, partial cds	DQ835586.1	Overwintering success	TTAATAACGATATCTCTTGTCCGGGTGAGCGGTTAGTTCCAATGGAATGCCGAAAGTTTCTCGATGAGGGCTACGGTATAGATGTCGCTAGCGTCACTGCTTAAGTGGCTAAATAAGAAACAAACAAGCTGAGATATGTGGTGCATAGGGGAAATTCGTGTCGGTACCGTTGTCCAGCAGTGGTGTAGCGGTACAGCACGTAGCACGGAATGCCGAGGACTTGGGTTCGATTCCCAGTGCTGGTCTTATTTTTCTGGTTTTTCTGTGCATCTATATTTCAGTTTGTATTTTTAGGTAATTTTACAGCAGATTCAAGGTCACTTGTAGAGGCTTGTATATACATGCAAAATAGTCTTTGCATGTGTAATTATTTATTTATTTACGTAACGGAACCGCCAA…
72302:22:-	328	25140	20139	30139	bw6_03Feb15_assembly_Path602	no match	BayeScan	0.1549	1.9807	NA	NA	NA	0.8505	1e-126	Choristoneura fumiferana antifreeze protein Iu1 gene, complete cds	DQ835587.1	Overwintering success	AAAAGTGTATCATTTTAATTCGTAATATGATTCCTTTAGTTAAGTCGTATAAGTACAGTCGCCAACACCAGCAATATGATTATAATGCGGTTTACAAAATGGTCAGTTATAGTTTGTTTACCATTGAAACAAATCGTTTTGTATCTATGATAAGAGACTTTGTAGGAACAAATGTAATGTATGTAAACTTTCAAACCAGAACCCTTATTGTCTAACGCACTCGGAAACAATCGCTTTCAACACTTCTTTCTGTCACACGTAGAATGGCGGCAGAAAGAGATAGTGAATGCGATGGCCAGCGCTCGGTCGTTTGACAATACGGCCATAGAACTTTAATCTAAGGGAATTTAGGCACCTTTGGTAGATGTCGCTACTAAGTAACATATGACGCTTAATTAA…
130746:55:-	564	10430	5429	15429	bw6_03Feb15_assembly_Path2916	no match	BayeScan	0.2051	2.4119	NA	NA	NA	0.9276	1e-51	PREDICTED: Ostrinia furnacalis heat shock 70 kDa protein 4 (LOC114366206), transcript variant X2, mRNA	XM_028322993.1	no match	GCCAAAAAAGTCTGTATGGAAATGTTTCTTTTGTGTTACCAGATACATAGCATACAATTTTGGTAACAAAAAGGAACATTTCCATACAAATAATTTGGGACATTTTGGGTATCTACATTAATTAAGCTCGGTATCATTTACAGAGTCGTGTCTAAAATTAAATTGGCATTTTTTTTTAGAAATGCTCATATTCACGCTTTGTTGTGTCAAATATTGGTGCCACGGAGCTAGCGCTCCATGCTACCGAATAAAATAATTAATCAAACTTCCCACGGCATTTAAAAAAATAAAACTACGAAATATTGTTAAATCATTCATTTACTAAGCTCTTAACATTCAAAATGCACAAAATAACGTAGTAATGGTTGAACCATTTTTCTTTTTGAATGAAAATTATAG…
302310:26:+	1241	95584	90583	100583	bw6_03Feb15_assembly_Path1031	linkage group 16	BayeScan	0.2045	2.4033	NA	NA	NA	0.7951	1e-81	PREDICTED: Trichoplusia ni uncharacterized LOC113498172 (LOC113498172), mRNA	XM_026878112.1	no match	TATTACAGGTAAATTTCAATACCAAAATGAGTATTTGTGTGTAGACCATTATCCTCCTGAGACTCGGCGTTTAATGCATGAATTATTAAGAAAAGTTGACATTTTATTGGAAATTATGTGCAAAACTTTGTACGTATATAATATCTATTTCATATTTCTTCAGCGCCAGTTTACATTTAGGGGCTGTTTCACCATCCATTGATTAGTGTTAAGTGACGGTTAAATGTGATGTCGTCTCTATTTGTTTTGTTCGAATAAACGGAGACGGCATCACATTTAACCGTCAATTAACACTAATCAATAGATGGTGAAACAGCCCCTTAATATTTTTAATTTTTTCGCATGAACGAGTGACAGCTTATTAGCTTAGTTATCTAATATCAGAGTTGAAAATTTACA…

## Sheet: 10_fum_LFMM
Supplemental Table 10. Summary of BLASTN search results for LFMM derived SNPs within C. fumiferana.
locus_name	locus_number	locus_position	start_position	end_position	scaffold_name	linkagemap_location	method	environmental_variable	z-value	q-value	BLASTN_%identity	BLASTN_E_value	BLASTN_genename	BLASTN_geneaccession	BLASTN_UniProtKB_putativefunction	sequence
199649:14:-	1702	11372	6371	16371	bw6_03Feb15_assembly_Path4250	no match	LFMM 2	bioclim_19 (Precipitation of Warmest Quarter)	4.41742	0.0134696	0.8472	6e-54	Apotomis turbidana genome assembly, chromosome: 3	LR990283.1	no match	TCACTCACTCACTCACAAACTTTCACATTTATAATATTAGTAGGATTTCATAAACAATAGTATCGTCAATGTAAATAAACCTCCATTACAACTCTGCAAAAACTTTACGGAGGCGGGGGTACAATTACTTGCGAAGTTCTGCAGTTACAAAGGCGCAGGCAAAGTTCAGTTACAATGTTGGTATATGCGGTCTTATCGTATGAACAGGCGCTAGTCATTTCTTCATTGACGCGCCTCACTACAGCGAGTACTCTCTATGGCCTTCATTATCATTTACCACGACATGATACGAGTACAAGAAAGAGTGCATAAAATATCTGTTACCACATGTCTAAGGCCAGGCCAGGTGCAATATTTTTGCACGCTCCGCTGTGGCAGATATTATTACAGGTGACTGTA…
